# Supplementary material for: Child-Staff Ratios in Early Childhood Education and Care Settings and Child Outcomes: A Systematic Review and Meta-Analysis
Source: PLoS One. 2017 Jan 19;12(1):e0170256. doi: 10.1371/journal.pone.0170256 (PMC5245988; doi:10.1371/journal.pone.0170256)
Supplement: S7 File — (ZIP) [file pone.0170256.s007.zip]

Archive with 3 entries (2 files):
- CC_Meta_Database_Ratio.xlsx
- __MACOSX/
- __MACOSX/._CC_Meta_Database_Ratio.xlsx
