# Supplementary material for: Child-Staff Ratios in Early Childhood Education and Care Settings and Child Outcomes: A Systematic Review and Meta-Analysis
Source: PLoS One. 2017 Jan 19;12(1):e0170256. doi: 10.1371/journal.pone.0170256 (PMC5245988; doi:10.1371/journal.pone.0170256)
Supplement: S7 File — (ZIP) [file pone.0170256.s007.zip › CC_Meta_Database_Ratio.xlsx]

## Sheet: Notes for significance and sign
Direction of the relationship for significant results
In the excel file
1. All papers were reviewed to see how the authors had calculated child staff ratios
2. Inverse relationship refers to lower ratio scores (i.e. lower ratios) are expected to be related to higher child outcomes
i.e., Negative signs expected (exception problem behaviors)
3. Positive relationship refers to higher ratio scores (i.e. lower ratios) are expected to be related to higher child outcomes
i.e., Positive signs expected (exception problem behaviors)
in the systematic tables and figures
4. To be consistent in the systematic review tables/figures please note that for all data where the relationship was positive the signs were reversed.
i.e., Negative signs expected (exception problem behaviors)

## Sheet: Study_Descriptors
Study_ID	Study Samples	This column is just for multiple samples within a paper; see Dataset for potential overlapping samples	Authors	Title	Date	Source	Publication_Type	Country	Region	Overlap - Letter	Overlap - Dataset	Dataset - Extracted Information	Centre_Type	No_Centres	No_PSrooms	Consent_Centre	PCT_Profit	No_Teach	PCT_Teach	Teach_Surveyd	N_Child	PCT_Attr	N_Male	PCT_Male	N_Female	PCT_FML	Cage_MEAN	Cage_SD	Cage_Min	Cage_Max	Cage_Q_Mean	Cage_Q_SD	Cage_CO_Mean	Cage_CO_SD	PCT_Caucasian	N_Caucasian	PCT_Black	N_Black	PCT_Asian	N_Asian	PCT_Hispanic	N_Hispanic	PCT_Mixed	N_Mixed	PCT_Other1	N_Other1	Specify_Other1	PCT_Other2	N_Other2
4			Burchinal, Cryer, Clifford, Howes	Caregiver training and classroom quality in child care centres	2002	Applied Developmental Science, 6(1), 2-11	Journal	United States	4 regions: Los Angeles County in California, the Hartford-New Haven corridor in Connecticut, the Frontal range in Colorado and the Piedmont region in North Carolin	D	Cost, Quality, and Outcomes Study (child care data collected first year of study 1993)	Cost, Quality, and Outcomes Study (child care data collected first year of study 1993)	Child care center	NR	418	44% California; 68% Colorado; 68% Connecticut; 41% North Carolina	50	418	NR	NR	828	NR	430.56	52	397.44	48	4.3	NR	NR	NR	NR	NR	51.6	NR	68	NR	15	NR	4	NR	6	NR	NR	NR	9	NR	Native Americans, children of other ethnicities, mixed ethnicities	NR	NR
7			Burchinal, Roberts, Riggins, Zeisel, Neebe, Bryant	Relating Quality of Center-Based Child Care to Early Cognitive and Language Development Longitudinally	2000	Child Dvelopment, 71(2), 339-357	Journal	United States	2 small southeastern cities	T	Otitis Media Study	Otitis Media Study	Centre	NR	22	NR	NR	NR	NR	All teachers (teacher with most education)	51	NR	NR	NR	NR	NR	36	3.4	30.3	40	36	3.4	NR	NR	NA	89	100	NA	NA	NA	NA	NA	NA	NA	NA	NA	NA	NA	NA
11			Dunn	Proximal and Distal Features of Day Care Quality and Children's Development	1993	Early Childhood Research Quarterly, 8, 167-192	Journal	United States	8-county region of North-Central Indiana	S	Day care centers	NA	Day care centers	24	30	0.52	67% profit; 33% nonprofit	30	NR	Head Teacher	60	0	26	43	34	51	51.85	6.71	36	60	NA	NA	NA	NA	NR	NR	NR	60	NR	NR	NR	NR	NR	NR	NR	NR	NR	NR	NR
20			Howes	Children's experiences in center-based child care as a function of teacher background and adult:child ratio	1997	Merrill-Palmer Quarterly, 43(3), p. 404	Journal	United States	California, Colorado, Connecticut, North Carolina	D	Cost, Quality, and Outcomes Study	Cost, Quality, and Outcomes Study	Child care center	400	655	41% to 68%	50	NA	NA	NA	760	NR	403	53	357	47	51	39.12	38.4	67.2	NA	NA	NA	NA	65	NR	15	NR	NR	NR	6	NR	NR	NR	14	NR	Asian or mixed ethnicity	NR	NR
21			Howes, Burchinal, Pianta, Bryant, Early, Clifford & Barbarin	Ready to learn? Children's pre-academic achievement in pre-Kindergarten programs	2008	Early Childhood Research Quarterly, 23, pg.27-50	Journal	United States	11 states: Mulit-State - California,Georgia,Illinois,Kentucky,New York, Ohio; SWEEP - Massachusetts, New Jersey,Texas, Washington, Wisconsin	A	2 datasets: NCEDL's Multistate Study of Pre-K & NCEDL's State-Wide Early Education Programs Study (SWEEP)	NCEDL - National Center for Early Development and Learning's: Multi-State Study of Pre-Kindergarten (Multi-State Study, 2001-2003) and the NCEDL-NIEER State-Wide Education Programs Study (SWEEP Study, 2003-2004)	Pre-K programs	701	701	NR	all programs state funded	NR	94	Head Teacher	2800	NR	1372	49	1428	51	NR	NR	NR	NR	NR	NR	NR	NR	42	NR	NR	NR	NR	NR	NR	NR	NR	NR	58	NR	Non Caucasian	NR	NR
26			Love, Ryer, & Faddis	Caring Environments: Program Quality in California's Publicly Funded Child Development Programs - Report on the Legislatively Mandated 1990-91 Staff/Child Ratio Study	1992	RMC Research Corporation	Report	United States	California (San Francisco Bay area, Los Angeles/Backersfield/Fresno area			California Staff/Child Ratio Study	Child development programs	62	112	NR	NR	NA	NA	NA	2649	NR	NR	50	NR	50	NR	NR	33	60	NR	NR	NR	NR	18.5	490	36.7	972	12.6	334	32	848	0	0	0.2	5	American Indian	NA	NA
29			Mashburn, Pianta, Hamre, Downer, Barbarin, Bryant, et al.	Measures of classroom quality in prekindergarten and children's development of academic, language, and social skills	2008	Child Development	Journal	United States	11 states: Mulit-State - California,Georgia,Illinois,Kentucky,New York, Ohio; SWEEP - Massachusetts, New Jersey,Texas, Washington, Wisconsin	A	2 datasets: NCEDL's Multistate Study of Pre-K & NCEDL's State-Wide Early Education Programs Study (SWEEP)	NCEDL - National Center for Early Development and Learning's: Multi-State Study of Pre-Kindergarten (Multi-State Study, 2001-2003) and the NCEDL-NIEER State-Wide Education Programs Study (SWEEP Study, 2003-2004)	Pre-K programs	570	671	NR	NR	671	NR	Lead teacher	2439	NR	1194	49	1245	51	NR	NR	NR	NR	NR	NR	NR	NR	46	1127	21	516	NR	NR	17	415	NR	NR	15	373	Other	NR	NR
33			McCartney	Effect of quality of day care environment on children's language development	1984	Developmental Psychology, 20 (2), 244-260	Journal	Bermuda	NR	C	Bermuda Study	Bermuda Study	Day care centers	9	NR	1	NR	NA	NA	NA	166	NR	NR	NR	NR	NR	NR	NR	36	68	NA	NA	NA	NA	NR	36	NR	133	NR	NR	NR	NR	NR	NR	NR	NR	NR	NR	NR
38			NICHD ECCRN	Child outcomes when child care center classes meet recommended standards for quality	1999	American Journal of Public Health, 89(7), 1072	Journal	United States	9 States (families lived in or near Little Rock, Arkansas; Irvine, California; Lawrence, Kansas; Boston, Massachusetts; Philladelphia, Pennsylvania; Pittsburg, Pennsylvania; Charlottesville, Virigina; Morganton, North Carolina; Seattle, Washington; and Madison, Wisconsin)	Q	NICHD Study of Early Child Care	NICHD Study of Early Child Care	Child care center	NR	NR	NR	NR	NR	NR	Caregiver with whom child spent most time during observation cycle	250	NR	NR	NR	NR	NR	36	NR	NR	NR	NA	NA	NA	NA	NR	NR	NR	NR	NR	NR	NR	NR	NR	NR	NR	NR	NR	NR	NR
46			Phillips, McCartney, Scarr	Child-care quality and children's social development	1987	Developmental Psychology, 23(4), 537-543	Journal	Bermuda	NR	C	Bermuda Study	Bermuda Study	Child care center	9	NR	1	NR	NR	NR	NR	166	NR	NR	NR	NR	NR	NR	NR	36	68	NA	NA	NA	NA	NR	36	NR	130	NR	NR	NR	NR	NR	NR	NR	NR	NR	NR	NR
47			Studer	Quality of center care and preschool cognitive outcomes: Differences by family income	1992	Sociological Studies of Child Development, volume 5, pg. 49-72	Journal	United States	NR			National Longitudinal Survey of Labor Market Experience of Youth (NLSY)	Child care center	NR	NR	NR	NR	NA	NA	NA	95	NR	NR	NR	NR	NR	NR	NR	36	48	NA	NA	NA	NA	NR	NR	NR	NR	NR	NR	NR	NR	NR	NR	NR	NR	NR	NR	NR
50			Travers, Goodson, Singer & Connell	Research Results of the National Day Care Study: Final Report of the National Day Care Study	1980	Abt Books	Book/Report	United States	Atlanta, Detroit, and Seattle			National Day Care Study (NDCS) - Cost/Effects Study	Urban day care centers, includes centers in public schools (APS centers), those operated by churches, Head Start (n=3), and private	57	117	NR	17.5% for profit (n=10); 82.5% for nonprofit (n=47)	140	NR	in analyses of effects on children's test scores, qualifications of lead teachers (not aides) averaged to center level and centers were units of analysis	1383	23% not tested in Spring (n=322); complete data only available on 896 children for PSI and 845 children for PPVT	NR	NR	NR	NR	NR	NR	36	48	NR	NR	NR	NR	30	NR	65	NR	NR	NR	NR	NR	NR	NR	5	NR	"Other racial origins"	NR	NR
53			Zellman, Perlman, Le, Setodji	Assessing the validity of the Qualistar Early Learning Quality Rating and Improvement System as a tool for improving child-care quality	2008	RAND Cooperation	Report	United States	Colorado QRIS - same study as #153	Z	Colorado’s QRIS	Colorado QRIS	Centre	65	156	NR	35% profit; 65% nonprofit	148	76	All directors and staff working in classrooms unless worked less than 30% of time center open	1368	NA	684	50	684	50	47.338	8.504	27.64	72.7	NA	NA	53.183	8.23	NR	NR	NR	NR	NR	NR	NR	NR	NR	NR	NR	NR	NR	NR	NR
54			Zill, Resnick, Kim, O'Donnell, Sorongon, McKey, Pai-Smant, Clark, O'Brien, & D'Elio	Head Start FACES 2000: A Whole-Child Perspective on Program Performance	2003	Head Start Quality Research Consortium's Performance Measure Center	Report	United States	NR	K	Head Start FACES 2000 Cohort	Head Start Family and Child Experiences Survey (FACES) - 2000 COHORT	Head Start	225	278	NR	NR	257	NR	Lead teacher	2508	NR	NR	NR	NR	NR	NR	NR	36	48	NR	NR	NR	NR	NR	NR	NR	NR	NR	NR	NR	NR	NR	NR	NR	NR	NR	NR	NR
57			Mashburn, Justice, Downer, Pianta	Peer Effects on Children's Language Achievement During Pre-Kindergarten	2009	Child Development, 80(3), 686-702	Journal	United States	11 states: Mulit-State - California,Georgia,Illinois,Kentucky,New York, Ohio; SWEEP - Massachusetts, New Jersey,Texas, Washington, Wisconsin	A	2 datasets: NCEDL's Multistate Study of Pre-K & NCEDL's State-Wide Early Education Programs Study (SWEEP)	NCEDL - National Center for Early Development and Learning's: Multi-State Study of Pre-Kindergarten (Multi-State Study, 2001-2003) and the NCEDL-NIEER State-Wide Education Programs Study (SWEEP Study, 2003-2004)	Pre-K classrooms	NR	453	NR	NR	NA	NA	NA	1812	NR	888	49	924	51	NR	NR	48	48	Spring of Pre-K	NR	Spring of Pre-K	NR	52	923	23	407	NR	NR	11	196	NR	NR	15	262	Missing	NR	24
63			Holloway & Reichhart-Erickson	Child care quality, family structure, and maternal expectations: Relationship to Preschool Children's Peer Relations	1989	Journal of Applied Developmental Psychology, 10, pp.281-298	Journal	United States	NR	P	NA (although same sample as study #64	NA (although same sample as study #64	Preschool (n=4) or day-care centre (n=11)	15	15	NR	NR	NA	NA	NA	55	NR	32	58	23	42	53	NR	48	59	NA	NA	NA	NA	94.5	52	3.7	2	1.8	1	0	0	0	0	0	0	NA	NA	NA
64			Holloway & Reichhart-Erickson	The relationship of day care quality to children's free-play behavior and social problem-solving skills	1988	Early Childhood Research Quarterly, 3, pp. 39-53	Journal	United States	NR	P	NA (although same sample as study #63	NA	Day care centres (n=11) & preschool/nursery schools (n=4)	15	15	NR	100	NA	NA	NA	55	NR	30	54.5	25	45.5	53	NR	48	59	NA	NA	NA	NA	94.5	52	3.6	2	1.8	1	0	0	0	0	0	0	NA	NA	NA
82			Owen, Klausli, Mata-Otero, & Caughy	Relationship-focused child care practices: Quality of care and child outcomes for children in poverty	2008	Early Education and Development	Journal	United States	NR			NA	Child care centers, Head Start	12	NR	NR	NR	NA	NA	NA	223	NR	116	52	107	48	NR	NR	36	48	NA	NA	NA	NA	0	0	45	101	0	0	55	122	0	0	0	0	NA	NA	NA
87			Seppanen, Godin, Metzger, Bronson, Cichon	Observational Study of Early Childhood Programs. Final Report. Volume II: Chapter 1-Funded Early Childhood Programs	1993	Development Assistance Cooperation	Report	United States	California, Florida, Michigan, New Jersey, Texas			Observational Study of Early Childhood Programs - this report looks at substudy	Pre-kindergarten	49	55	NR	NR	NA	NA	NA	783	13.5	407	52	376	48	NR	NR	48	48	NR	NR	NR	NR	15	NR	48	NR	NR	NR	31	NR	NR	NR	7	NR	Other	NR	NR
88			Clarke-Stewart, Gruber, & Fitzgerald	Children at Home and in Day Care	1994	Book (multiple chapters)	Book	United States	Chicago			NR	Center-based day care (includes nursery school)	NR	NR	NR	NR	NR	NR	Head Teacher	65	16	NR	NR	NR	NR	37	NR	24	36	NR	NR	NR	NR	85	NR	12	NR	2	NR	1	NR	0	NR	0	NR	NA	NA	NA
93			Zill, Resnick, Kim, O'Donnell, Sorongon, Ziv, Alva, McKey, Pai-Samant, Clark, O'Brien & D'Elio	Head Start Performance Measures Centre Family and Child Experiences Survey (FACES 2000). Technical Report.	2006	U.S. Department of Health and Human Services, Administration for Children and Families	Report	United States	Northeast, Midwest, South & West	K	Head Start FACES 2000 - i.e. children who entered Head Start in Fall 2000 were all new to Head Start. Some children graduated after the first year of Head Start (Spring 2001) while others graduated after 2 years (Spring 2002). Entire sample of one- and two-year graduates included in these analyses	Head Start FACES 2000 - i.e. children who entered Head Start in Fall 2000 were all new to Head Start. Some children graduated after the first year of Head Start (Spring 2001) while others graduated after 2 years (Spring 2002). Entire sample of one- and two-year graduates included in these analyses	Head Start	225	278	NR	NR	NR	NR	Lead teacher	2508	11	1254	50	1254	50	NR	NR	36	60	NR	NR	NR	NR	35	NR	32	NR	1	NR	28	NR	3	NR	1	NR	Other	NR	NR
105		Sample A Dual Language Learners (DLL); Sample B Latino	Downer, J. T., Lopez, M L, Grimm, K. J., H, A., Pianta, R. C. & Howes, C.	Observations of teacher–child interactions in classrooms serving Latinos and dual language learners: Applicability of the Classroom Assessment Scoring System in diverse settings	2012	Early Childhood Research Quarterly 27, 21– 32	Journal	United States	11 states: Mulit-State - California,Georgia,Illinois,Kentucky,New York, Ohio; SWEEP - Massachusetts, New Jersey,Texas, Washington, Wisconsin	A	2 datasets: NCEDL's Multistate Study of Pre-K & NCEDL's State-Wide Early Education Programs Study (SWEEP)	NCEDL - National Center for Early Development and Learning's: Multi-State Study of Pre-Kindergarten (Multi-State Study, 2001-2003) and the NCEDL-NIEER State-Wide Education Programs Study (SWEEP Study, 2003-2004)	pre-k programs	NR	721	NR	100% State-Funded; Two studies: Fully or partially funded by state education agencies and that are operated in schools or under the direction of state and local education agencies. Both targeted and universal programmes provided services to children through either funding classrooms or placing children in existing programmes through funding slots in those programmes.	721	NR	One per classroom	2983	NR	1462	49	1521	51	met the age criteria for kindergarten eligibility the following year	NR	NR	NR	NR	NR	NR	NR	40	~1193 [=40*2983/100	18	~537 [=18*2983/100	NR	NR	26 Latino	~776 [=26*2983/100]	NR	NR	16	~477 [=16*2983/100	Other race/enthnicity	NR	NR
112			Dotterer , A. M., Burchinal, M.Bryant, D., Early, D., & Pianta, R. C.	Universal and targeted pre-kindergarten programmes: a comparison of classroom characteristics and child outcomes	2012	Early Child Development and Care DOI:10.1080/03004430.2012.698388	Journal	United States	11 states: Mulit-State - California,Georgia,Illinois,Kentucky,New York, Ohio; SWEEP - Massachusetts, New Jersey,Texas, Washington, Wisconsin	A	2 datasets: NCEDL's Multistate Study of Pre-K & NCEDL's State-Wide Early Education Programs Study (SWEEP)	NCEDL - National Center for Early Development and Learning's: Multi-State Study of Pre-Kindergarten (Multi-State Study, 2001-2003) and the NCEDL-NIEER State-Wide Education Programs Study (SWEEP Study, 2003-2004)	pre-k programs	Multi-State Study assessed 40 centres/schools; SWEEP assessed roughly 100 centres/schools	716: Overall, there were 547 classes in the targeted group (76% of the sample) and 169 classes in the universal group (24%).	Multi 78%; SWEEP 77%	100% State-Funded; Two studies: Fully or partially funded by state education agencies and that are operated in schools or under the direction of state and local education agencies. Both targeted and universal programmes provided services to children through either funding classrooms or placing children in existing programmes through funding slots in those programmes.	NR, but perhaps 94% of 716	94	Head Teacher	3584 [=694+2890] Universal + Targeted Groups	NR	1750 [=(48.83*3584)/100]	48.83%; 48%*694 universal sample+49%*2890 targeted sample/3584 whole sample	1834 [=(51.17*3584)/100]	51.17% [=100-48.83]	4 year olds	NR	NR	NR	NR	NR	NR	NR	41%,=(51*694)/3584,=(38*2890)/3584, White; universal + targeted	1452,=(51*694)/100,=(38*2890)/100; universal + targeted, White	18%,=(25*694)/3584,=(16*2890)/3584, African-American; universal + targeted	636,=(25*694)/100,=(16*2890)/100; universal + targeted, African-American	NR	NR	27%,=(12*694)/3584,=(31*2890)/3584, Latino/Hispanic; universal + targeted	979,=(12*694)/100,=(31*2890)/100; universal + targeted, Latino/Hispanic	NR	NR	14%,=(12*694)/3584,=(15*2890)/3584, Other; universal + targeted	517,=(12*694)/100,=(15*2890)/100; universal + targeted, Other	NR	NR	NR
119			Anders, Rossbach, Weinert, Ebert, Kuger, Lehrl, & von Maurice	Home and preschool learning environments and their relations to the development of early numeracy skills	2012	Early Childhood Research Quarterly 27 (2012) 231– 244	Journal	Germany	8 regions in two German federal states (Bavaria and Hesse)			BiKS project on Educational Processes, Competence Development, and Selection Decisions at Pre- and Elementary School Age	pre-k programs	NR	97	NR	NR	NA	NA	NA	532	NR	276	51.88	256	48.12	37	NR	23	50	NR	NR	The participating children were aged on average 37 months at preschool entry (min. = 23, max. = 50), 45 months at the first assessment (min. = 34, max. = 57), 56 months at the second assessment (min. = 46, max. = 67), and 68 months at the third assessment (min. = 58, max. = 76); The Average age of children in the class mean = 5.01, SD = 0.28, min = 3.67, and max = 5.60, which appears to mean for …	NR	NR	NR	NR	NR	NR	NR	NR	NR	NR	NR	100	532	65.23% Bavaria, 34.78% Hesse	NR	NR
122			Burchinal, M. R.,& Nelson, L.	Family selection and child care experienes: Implications for studies of child outcomes	2000	Early Childhood Research Quarterly, 15, 385-411.	Journal	United States	California, Connecticut, Colorado, & North Carolina	D	Cost, Quality, and Outcomes Study (CQO; Peisner-Feinberg & Burchinal, 1997)	Cost, Quality, and Outcomes Study (CQO; Peisner-Feinberg & Burchinal, 1997)	child care centers	NR	NR	NR	approximately 46.3% for profit and 53.7% for nonprofit	N = 173-177	96	NR	757	NR	387	51.1	370	48.9	4.3	0.36	3.1	5.7	NR	NR	NR	NR	67.9 White	514	15.9	120 African-American	NR	NR	4.6 Latino	35	NR	NR	11.6	88	other	NR	NR
126	126a	NICHD	Clarke-Stewart, K., Lee, Y., Allhusen, V. D., MyoungSoonKim, & McDowell, D. J.	Observed differences between early childhood programs in the U.S. and Korea : Reflections of "developmentally appropriate practices" in two cultural contexts.	2006	Journal of Applied Developmental Psychology, 27(5), 427-443.	Journal	United States	Boston, MA and Irvine, CA in the US	Q	NICHD	NICHD	child care center or preschools in US	100	NR	NR	NR	NA	NA	NA	119	NR	N=56 for US [=(47*119)/100]	47% for US [100-53=47]	N=63 for US [=(53*119)/100]	53% for US	NR	NR	52	56	NR	NR	NR	NR	81% European-American	96 [=(81*119)/100]	1% African-American	1 [=(1*119)/100]	3% Asian-America	4 [=(3*119)/100]	13	16 [=SUM(13*119)/100]	NR	NR	2	2[=(2*119)/100]	NR	NR	NR
126	126b	Korean Sample	Clarke-Stewart, K., Lee, Y., Allhusen, V. D., MyoungSoonKim, & McDowell, D. J.	Observed differences between early childhood programs in the U.S. and Korea : Reflections of "developmentally appropriate practices" in two cultural contexts.	2006	Journal of Applied Developmental Psychology, 27(5), 427-443.	Journal	Korea	11 counties in Seoul in Korea			Korean Sample	child care centers and kindergarten classrroms in Korea	30 (20 child care centers and 10 kindergarten classrooms in South Korea)	NR	1	NR	NA	NA	NA	90	NR	N=46 for Korea [=(90*51)/100]	51% for Korea [100-49=51]	N=44 for Korea [=(49*90)/100]	49% for Korea	NR	NR	52	56	NR	NR	NR	NR	0	0	0	0	100% South Korean	90 South Korean	0	0	0	0	0	0	0	0	0
145			Colwell, Gordon, Fujimoto, Kaestner, Korenman	New evidence on the validity of the Arnett Caregiver Interaction Scale: Results from the Early Childhood Longitudinal Study-Birth Cohort	2013	Early Childhood Research Quarterly	Journal	United States	46 states	N	ECLS-B, 2001	ECLS-B, 2001	center-based providers(Head Start,Public, Private,Religious, Community)	NR	NR	NR	0.13	NR	NR	NR	1350	NR	~688	51	~661	49	NR	NR	NR	NR	did not extract	did not extract	did not extract	did not extract	53	530	16	160	NR	NR	24	240	NR	NR	7	70	NR	NR	NR
155			Reid & Ready	High-Quality Preschool: The Socioeconomic Composition of Preschool Classrooms and Children’s Learning.	2013	Early Education and Development	Journal	United States	11 states: Mulit-State - California,Georgia,Illinois,Kentucky,New York, Ohio; SWEEP - Massachusetts, New Jersey,Texas, Washington, Wisconsin	A	2 datasets: NCEDL's Multistate Study of Pre-K & NCEDL's State-Wide Early Education Programs Study (SWEEP)	NCEDL - National Center for Early Development and Learning's: Multi-State Study of Pre-Kindergarten (Multi-State Study, 2001-2003) and the NCEDL-NIEER State-Wide Education Programs Study (SWEEP Study, 2003-2004)	school-based at least partially funded by state education agencies	704	704	60.28(for parent questionnaires)	NR	NR	NR	NR	2966	NR	NR	NR	NR	NR	NR	NR	NR	NR	did not extract	did not extract	did not extract	did not extract	22.99 (Low SES),40.42(Mid SES),68.9(High)		NR	NR	2.9	NR	NR	NR	NR	NR	NR	NR	NR	NR	NR
162			Sabol, Hong, Pianta & Burchinal	Can rating pre-K programs predict children’s learning?	2013	Science	Journal	United States	11 states: Mulit-State - California,Georgia,Illinois,Kentucky,New York, Ohio; SWEEP - Massachusetts, New Jersey,Texas, Washington, Wisconsin	A	2 datasets: NCEDL's Multistate Study of Pre-K & NCEDL's State-Wide Early Education Programs Study (SWEEP)	NCEDL - National Center for Early Development and Learning's: Multi-State Study of Pre-Kindergarten (Multi-State Study, 2001-2003) and the NCEDL-NIEER State-Wide Education Programs Study (SWEEP Study, 2003-2004)	school-based at least partially funded by state education agencies, 15% Head Start programs	673	673	77% (61% for NCEDL, 55% for SWEEP)	NR	673	NR	NR	2419	18	1282	53	1136	47	4.61	0.31	NR	NR	did not extract	did not extract	did not extract	did not extract	42	1015	25	604	NR	NR	18	435	NR	NR	15	362	NR	NR	NR
[truncated: 38 more columns]

## Sheet: Description_of_Measures_Quality
Study_ID	Name_Q_Measure	Q_Subscale	Q_Mscale	Q_Informant	Q_Specify	Q_Mean	Q_SD	Q_Min	Q_Max
4	Ratios	NA	Guideline met (7:1) - Positive - based on sign for findings	RA	Recommendation for National Association for the Education of Young Children (i.e., 7:1 for preschoolers); 53% of classrooms met ratio standard; observations collected approx. every hour	8.02	3.79	2	31	low/medium/high SES classrooms
7	Ratios	NA	Guideline met (6:1) - Inverse - lower scores = better ratios (page 344 dummy variable for 6 ; page 348 better ratio correlated with better expressive lang)	Observers	Mean Score	9	4.1	3	16
11	Ratios	NA	S/C - Positive - higher score = better ratios (page 173 "caregiver/child ratio...the highest figures recorded'; page 179 larger group sizes = higher scores; suggests higher scores for ratio are better ratios; higher scores also correlated with lower problem behaviours page 182; also page 173 more favourable outcomes were used for analyses"	Teacher report and RA	Interview with staff and Observationl Highest figures recorded for analyses	1:12.82	2.77	1:9	1:20
20	Ratios	NA	Guildelines met (2 to 3 years: 1:6; for 3 to 5 years 1:8; for 5 to 6 years: 1:10) - F-Ratio - Positive (Categorical: "In" or "Out" of compliance with professional recommendations; Recommended ratios for 2 to 3 years: 1:6; for 3 to 5 years 1:8; for 5 to 6 years: 1:10)	RA	Recommended ratios for 2 to 3 years: 1:6; for 3 to 5 years 1:8; for 5 to 6 years: 1:10	NR	NR	NR	NR
21	Ratios	NA	C/S - Inverse - lower scores = better ratios (page 32 states" 1:8.6 adult to student ratio"; however the descriptives table is C/A; page 42"No evidence emerged indicated that gains during the pre-K year were related; but all of the findings are positive?? to the child–adult ratio"	NR	Standard Deviation overall not reported but means and standard deviations within each study reported	1:8.6	NR	NR	NR
26	Ratios	NA	Guideline met (group 1 - lower than 1:7.2 in comparison to group 2 - higher than 1:9.5) F-Ratio - Positive (Staff/child ratio computed by dividing the number of children by the number (based on observations)	RA	mean for fall, spring, cluster 1 & cluster 2 reported; SD for cluster 1 & cluster 2 reported (fall and spring not reported); range for fall and spring reported (cluster 1& 2 not reported) - see data extraction table; cluster 1 & 2 represent the analyses in which classrooms separted into classrooms with lower staff/child ratios (cluster 1) and higher staff/child ratios (cluster 2) for analyses	NR	NR	NR	NR
29	Ratios	NA	Guideline met (10:1) Inverse - lower scores in better ratios; based on the fact that the signs are opposite to ECERS	Teacher or program administer report	Categorical: Whether or not child:teacher is 10:1 or better; Yes category = 87%	NR	NR	NR	NR
33	Ratios	NA	C/S - Inverse - lower scores = better ratios; refer to staff/child but the significant PPVT relationship is inverse	NR	Day Care Environment Interview	NR	NR	NR	NR
38	Ratios	NA	Guideline met (7:1) - MANCOVA so Positive	RA	Ratios met/did not meet standards recommended by American Public Health Association and American Academy of Pediatrics; ratios were averaged and all adults who worked in classes at least 10 hrs/week counted; 56% classes met recommended level	6.98	2.32	1.92	14.9
46	Ratios	NA	S/C - Positive - higher scores = better ratios (Child-staff ratio showed a more modest degree of influence, accounting for a 3.8% increment in the variance accounted for in the parent ratings of their child's considerateness. Higher— that is, better—ratios corresponded to greater considerateness on the part of the children.)	Director interview	Day Care Environment Inventory (1972); Program director used inventory through an interview	1:10.5	NR	1:5.7	1:15
47	Ratios	NA	F-Ratio (compared groups) - Positive [compared groups with ratios (1) 1-6, (b) 7-9, (c) 10-16]; (page 60, number of children per adult) to the child–adult ratio"	Mother's report	Information obtained by mother in questionnaire	7.06	2.88	2	15
50	Ratios	NA	S/C - Positive - higher scores = better ratios (The number of caregivers divided by group size (based on observation))	RA	mean, SD and range from Phase III of Study	1:6.8	2.7	1:4.2	1:6.4
53	Ratios	NA	NR, C/S - Inverse - lower scores = better ratio?; page 67 ratios have neg relaship to ECERS	Self report and then Staff signed a sheet re children moving in and out of rooms	Centre self-reports & Sign-in/Sign-out; 15 centers for centre self-reports; 50 centers for sign-in/out; method switched b/c problems with self-report	6.206	1.981	2.26	12
54	Ratios	NA	C/S - Inverse - lower scores = better ratio; Counting number of children in Head Start classroom and dividing that number by number of teachers or other adult staff members actively interacting with children	RA	Observations counting number of children, number of adults, number of paid staff at 2 time periods during classroom day; higher ratio is indicative of lower quality	5.4	NR	NR	NR
57	Ratios	NA	C/S - Inverse - lower scores = better ratios; "However, there was asmall (r = -0.15), but significant association between child–teacher ratio and peer expressive language, such that classrooms with higher expressive language skills, on average, had lower child–teacher ratios.	Teacher	Staff Questionnaire	7.67	3.32	1.5	27
63	Ratios	NA	C/S - Inverse - lower scores = better ratios; Table 1 says high staff child ratio; Computed based on number of children and staff present on final day of observation	RA	NA	7.44	1.43	NR	NR
64	Ratios	NA	C/S - Inverse - lower scores = better ratios; Computed by dividing class size by number of teachers present in room during final day of observation	RA	NA	7.94	1.8	NR	NR
82	Ratios	NA	C/S - Inverse - lower scores = better ratios; child:caregiver ratio	RA	Child's experienced child:caregiver ratio was average of 3 observations of ratio; observations recorded just before start of each observation cycle	NR	NR	NR	NR
87	Ratios	NA	C/S - Inverse - lower scores = better ratios; Average number of children per adults in classroom	RA	note that avearge observed ratios were 10:1 or better in 67% of classrooms, between 10:1 and 15:1 in 27% of classrooms and between 15:1 and 20:1 in 6% of classrooms	9.3	2.7	NR	NR
88	Ratios	NA	C/S - Inverse - lower scores = better ratios; Number of children enrolled in class divided by number of adults who regularly worked there	Teacher	informed based on interview	5	4	NR	NR
93	Ratios	NA	C/S - Inverse - lower scores = better ratios; Counted number of children in classroom and dividing by the number of teachers or other adult staff members (paid or volunteer) actively interacting with children; Counts taken at 2 separate occassions on the day classroom observed and the two ratios were averaged	RA	Higher ratio indicative of lower quality since this indicates more children with fewer adults	5.4	NR	NR	NR
105	Ratios	NA	S/C - Positive - higher scores = better ratios; says Teacher-Child Ratio and findings are positive	In the fall teachers reported the classroom staff-child ratio	Data collected in the fall	8.65 for N=2958	3.54 for N=2958	NR	NR
112	Ratios	NA	S/C - Positive - higher scores = better ratios; Children also made greater gains in naming letters when the child–teacher ratio was lower (see Table 4 for positive value).	Observer		7.57 [(9.67*169)+(6.92*547)/716] targeted + universal	3.14 [(3.66*169)+(2.98*547)/716] targeted + universal	NR	NR
119	Ratios	NA	C/S - Inverse - lower scores = better ratios; based on findings	Head Start Staff	NR	10.67	2.7	5.13	21.5
122	Ratios	NA	S/C - Positive - higher scores = better ratios; based on findings	Questionnaires given to teachers	NR	mean = 7.72 for N = 173	SD = 3.59 for N = 173	MIN = 1.8 for N = 173	SD = 28 for N = 173
145	Ratios	NA	C/S - Inverse - lower scores = better ratios;	teacher report		NR	NR	NR	NR
155	Ratios	na	Guideline met (10:1) - Positive; binary (10:1 or lower, 11:1 or higher)	data collectors		86.79/83.77/89.08		nr	nr
162	Ratios	na	C/S - Inverse - lower scores = better ratios; Number of children enrolled per teacher in prek class (Children/Staff)	teacher	Survey spring of pre-k	8.7	3.1
126a	Ratios	NA	C/S - Inverse - lower scores = better ratios; number of childrent observed in the setting divided by the number of teachers	Observer	NR	Sample Mean = 10.98; US Mean = 8.08	Sample SD = 5.8; US SD = 3.6	Sample MIN = 1	Sample MAX = 34
126b	Ratios	NA	C/S - Inverse - lower scores = better ratios; number of childrent observed in the setting divided by the number of teachers	Observer	NR	Sample Mean = 10.98; Korean Mean = 14.5	Sample SD = 5.8; Korean SD = 4.1	Sample MIN = 1	Sample MAX = 34

## Sheet: Description_of_Measures_Academ
Study_ID	Name_AC_Measure	AC_Subscale	AC_Type	AC_Mscale	AC_Informant	AC_Specify	AC_Mean	AC_SD	AC_Min	AC_Max
4	PPVT-Revised	NA	Norm-referenced	Standardized scores with M of 100 and SD of 15	RA	NA	NR	NR	NR	NR
7	Bayley Scales of Infant Development - Revised (Bayley-Revised)	Mental Development Index	Norm-referenced	Standardized scores with M of 100 and SD of 15	RA	Measured at 36 months	95.74	10.15	79	122
7	Sequenced Inventory of Communication Development-Revised (SICD-R)	Receptive Communication Age (SICD-RCA)	Norm-referenced	Standard developmental ages in months	RA	Measured at 36 months	33.4	4.63	24	44
7	Sequenced Inventory of Communication Development-Revised (SICD-R)	Expressive Communication Age (SICD-ECA)	Norm-referenced	Standard developmental ages in months	RA	Measured at 36 months	35.36	4.53	24	48
11	Preschool Inventory (PSI) - Revised	NA	Norm-referenced	Total correct responses of 64 items	RA	NA	44.8	9.2	24	61
11	Classroom Behavior Inventory Preschool Form (CBI)	Intellectual	Likert-type questionnaire	Total item score with 30 items on 5pt Likert scale	Teacher	Items relate to task orientation (versus distractibility), creativity/curiosity (versus apath) and verabl intelligence; higher scores indicate more task orientation, creativity and verbal intelligence	53.88	20.24	12	99
20	PPVT-Revised	NA	Norm-referenced	Standardized scores with M of 100 and SD of 15	RA	NA	NR	NR	NR	NR
20	WJ-ACH Revised	Reading (made up of L-W ID, Passage Comp)	Norm-referenced	Standardized scores with M of 100 and SD of 15	RA	NA	NR	NR	NR	NR
20	WJ-ACH Revised	Math (made up of Calculation and AP)	Norm-referenced	Standardized scores with M of 100 and SD of 15	RA	NA	NR	NR	NR	NR
21	Identifying letters	NA	Measures ability to identify letters as key indicator of emergent literacy	Number of letters named; NCEDL, 2000; name as many letters as possible, scores range 0-26	RA	Highest possible score is 26; Means and Standard Deviations reported within each study but NOT overall; NCEDL, 2000 - name as many letters as possible, scores range 0-26	NR	NR	NR	NR
21	OWLS	Oral Expression Scale	Standardized; Norm-referenced	Standardized scores with M of 100 and SD of 15 in norming sample	RA	Means and Standard Deviations reported within each study but NOT overall	NR	NR	NR	NR
21	PPVT (Receptive)	NA	Standardized; Norm-referenced	Standardized scores with M of 100 and SD of 15 in norming sample	RA	Means and Standard Deviations reported within each study but NOT overall	NR	NR	NR	NR
21	WJ-ACH	Applied Problems	Standardized; Norm-referenced	Standardized scores with M of 100 and SD of 15 in norming sample	RA	Means and Standard Deviations reported within each study but NOT overall	NR	NR	NR	NR
21	Language/Literacy Ratings	NA	Teacher Questionnaire	Mean Score with 9 items rated on 1 to 5 scale	Teacher Questionnaire	Questionnaire from Early Childhood Longitudinal Study - Kindergarten Cohort (e.g. produces rhyming words, prediction of story); item scale: 1= not yet, 2=beginning, 3= in progress, 4= intermediate, 5= proficient; Means and Standard Deviations reported within each study but NOT overall	NR	NR	NR	NR
29	Letter-Naming Test	NA	NOT norm-referenced; individually administered	Possible scores could range from 0 to 26; Bryant, Barbarin, & Aytch, 2001; name as many letters as possible, scores range 0-26	RA	Presented with 26 letters and asked to name as many letters as possible; Bryant, Barbarin, & Aytch, 2001; name as many letters as possible, scores range 0-26	13.9	9.42	NR	NR
29	OWLS	Oral Expression Scale	Norm-referenced	Standardized scores with M of 100 and SD of 15	RA	NA	93.6	13	NR	NR
29	PPVT-III	NA	Norm-referenced	Standardized scores with M of 100 and SD of 15	RA	NA	96.3	14.3	NR	NR
29	WJ-ACH III	Sound Awareness, Rhyming	NOT norm-referenced; individually administered	Possible scores could range from 0 to 17	RA	NA	3.65	4.02	NR	NR
29	WJ-ACH III	Applied Problems	Norm-referenced	Standardized scores with M of 100 and SD of 15	RA	NA	99.1	12.9	NR	NR
33	Communication Task	NA	Experimental Communication task developed by authors	Total item score ranging from 0 to 60	RA	Measured free speech sample during which child was asked to do 3 things (1. retell story; 2. talk on phone/pretend party; 3. finish story); rated comprehension, production amount, level of production, verbal spontaneity	34.4	12.9	9	58
33	PPVT-Revised	NA	Standardized; Norm-referenced	Standardized scores Not Reported	RA	NA	82.8	16.7	40	123
33	Adaptive Language Inventory (ALI)	NA	NR	Average item score ranging from 1 to 5	Teacher	NA	3.1	0.7	1.3	5
38	Bracken Basic Concept Scales	School Readiness Composite	Norm-referenced	Percentile scores	RA	reports M and SE broken down by settings that did/did not meet each of child care standards	NR	NR	NR	NR
38	Reynell Developmental Language Scales	Expressive Language	Norm-referenced	Standardized score with M of 100 and SD of 15	RA	reports M and SE broken down by settings that did/did not meet each of child care standards	NR	NR	NR	NR
38	Reynell Developmental Language Scales	Language Comprehension	Norm-referenced	Standardized score with M of 100 and SD of 15	RA	reports M and SE broken down by settings that did/did not meet each of child care standards	NR	NR	NR	NR
46	CBI	Intelligence	Questionnaire	NR	Teachers and Parent	Used average score of 2 teachers who were measuring	NR	NR	NR	NR
47	PPVT-Revised	NA	Standardized; Norm-referenced	Standardized score	RA	NA	NR	NR	NR	NR
50	PPVT - modified version by Educational Testing Service (ETS)	NA	Norm-referenced	Fall-to-spring gain scores calculated (center-level); "generalized change scores"	RA	note modified version by ETS for use in Head Start Longitudinal study used; revision intended to reduce cultural bias by increasing number of Black persion in illustrations, etc., also contained 90 items rather than 150 in original (i.e., items 61-100); alpha=0.96	NR	NR	NR	NR
50	Preschool Inventory (PSI)	NA	Standardized	Fall-to-spring gain scores calculated (center-level); child's score is number of items correct; "generalized change scores"	RA	short version (32 items) used; alpha=0.84; designed as measure of school readiness, not as test of general intelligence	NR	NR	NR	NR
53	PPVT-III	NA	Norm-referenced	Standardized score	RA	NA	92.756	14.89	43	130
53	WJ-ACH III	Letter-Word Identification	Norm-referenced	Standardized score	RA	NA	104.755	16.728	67	185
53	WJ-ACH III	Passage Comprehension	Norm-referenced	Standardized score	RA	NA	115.707	13.322	83	154
53	WJ-ACH III	Applied Problems	Norm-referenced	Standardized score	RA	NA	97.419	14.392	45	154
53	Child Behavior Inventory (CBI)	Verbal Intelligence	Teacher Questionnaire	Rated on a 5pt scale	Teacher	NA	3.507	0.879	1	5
54	PPVT-III	NA	Norm-referenced	Standardized score with M of 100 and SD of 15	RA	Spring scores reported; Fall, Fall raw score and Spring Raw scores also available (see extraction hard copy)	89.1	NR	NR	NR
54	WJ-R ACH	Dictation (early writing)	Norm-referenced	Standardized score with M of 100 and SD of 15	RA	Spring scores reported; Fall, Fall raw score and Spring Raw scores also available (see extraction hard copy)	87.1	NR	NR	NR
54	WJ-R ACH	Letter-Word Identification	Norm-referenced	Standardized score with M of 100 and SD of 15	RA	Spring scores reported; Fall, Fall raw score and Spring Raw scores also available (see extraction hard copy)	92.9	NR	NR	NR
57	OWLS	Oral Expression Scale	Norm-referenced	Standardized score with M of 100 and SD of 15	RA	NA	94.9	12.7	53	136
57	PPVT-III	NA	Norm-referenced	Standardized score with M of 100 and SD of 15	RA	NA	97.9	14.1	48	143
82	Bracken Basic Concept Scales	School Readiness Composite	Norm-referenced	Standardize score	RA	NA	NR	NR	NR	NR
82	PPVT-III	NA	Norm-referenced	Standardized score	RA	NA	NR	NR	NR	NR
82	Test de Vocabulario en Imagenes Peabody (TVIP)	NA	Norm-referenced	Standardized score	RA	Spanish version of PPVT which was used with Spanish/English bilingual children	NR	NR	NR	NR
87	Preschool Inventory (PSI)	NA	Individually administered	NR	RA	assessment of achievement in areas regarded as necessary in school and to show changes in general congitive development; 32 items rated as 'correct', 'incorrect' or don't know; Fall and Spring scores available in study but not overall	NR	NR	NR	NR
88	Intellectual Ability	NA	Individually administered battery of tests	Five measures converted to standard scores and summed	RA	alpha=0.79	NR	NR	NR	NR
88	Social Cognitive Ability	NA	Individually administered battery of tests	Five measures converted to standard scores and summed	RA	alpha=0.82	NR	NR	NR	NR
93	Comprehensive Assessment Program (CAP) Early Childhood Diagnostic Instrument	One-to-One Counting	Criterion-referenced	Raw score; assessor rates child's 1:1 counting performance on 5pt scale (5=no mistakes; 1=did not try/could not count)	RA	child is asked to count bears and assessor marks final number child arrives at; after this, child asked to report total number of bears; Fall 2000 and Spring 2001 available (see data extraction)	NR	NR	NR	NR
93	Comprehensive Assessment Program (CAP) Early Childhood Diagnostic Instrument	Color Naming	Criterion-referenced	Raw score	RA	child asked to name colors; Fall 2000 and Spring 2001 available (see data extraction)	NR	NR	NR	NR
93	McCarthy Scales of Children's Abilities	Draw-A-Design	Criterion-referenced	Raw score	RA	used to assess perceptual-motor skills; Fall 2000 and Spring 2001 available (see data extraction)	NR	NR	NR	NR
93	PPVT-III	NA	Norm-referenced	W ability scores, or IRT scale scores based on item response theory	RA	Fall 2000 and Spring 2001 available (see data extraction)	NR	NR	NR	NR
93	Story and Print Concepts	Book Knowledge	Criterion-referenced	Raw score	RA	Fall 2000 and Spring 2001 available (see data extraction)	NR	NR	NR	NR
93	WJ-R ACH	Dictation	Norm-referenced	W ability scores, or IRT scale scores based on item response theory	RA	Fall 2000 and Spring 2001 available (see data extraction)	NR	NR	NR	NR
93	WJ-R ACH	Applied Problems	Norm-referenced	W ability scores, or IRT scale scores based on item response theory	RA	Fall 2000 and Spring 2001 available (see data extraction)	NR	NR	NR	NR
93	WJ-R ACH	Letter-Word Identification	Norm-referenced	W ability scores, or IRT scale scores based on item response theory	RA	Fall 2000 and Spring 2001 available (see data extraction)	NR	NR	NR	NR
105	Identifying Letters	Identifying Letters	Observation	Name as many letters as possible scores range 0-26; Bryant, Barbarin, & Aytch, 2001; name as many letters as possible, scores range 0-26	RA	spring scores selected for analyses; means appear to be for the fall; fall scores available	12.90 for N=2756	9.61 for N=2756	NR	NR
105	WJ III or WM	Applied Problems	Norm Referenced Test	raw (W-score for Applied Problems) scale scores	RA	spring scores selected for analyses; means appear to be for the fall; fall scores available	412.19 for N=2752	18.88 for N=2752	NR	NR
105	Academic Rating Scale	Language & Literacy	Observation	5 point scale	Teacher	spring scores selected for analyses; means appear to be for the fall; fall scores available	3.00 for N=2731	0.97 for N=2731	NR	NR
112	Naming Letters			Range 1-26; NCEDL, 2000; name as many letters as possible, scores range 0-26	Indiviudally Administered	children are shown a set of mixed capital and lowercase letters and asked to identify as many letters as they could (NCEDL, 2000) - highest possible score is 26; Alpha .97; spring scores used for analyses and means, fall scores available	Mean = 6.31 for N = 224, Mean = 6.20 for N = 968, targeted and universal	SD = 3.52 for N = 224, SD = 3.65 for N = 968, targeted and universal	NR	NR
112	Naming Numbers			Range 1-10	Indiviudally Administered	Children are shown a sheet of numbers (1–10 printed in random order) and asked to identify as many numbers as they could; Alpha .95; spring scores used for analyses and means, fall scores available	Mean = 12.95 for N = 224, Mean = 11.71 for N = 968, targeted and universal	SD = 9.23 for N = 224, SD = 9.33 for N = 968, targeted and universal	NR	NR
112	Oral & Written Language Scale	Expressive Language		Standardized scores	Indiviudally Administered	Alpha .91; spring scores used for analyses and means, fall scores available	Mean = 89.53 for N = 223, Mean = 90.61 for N = 966, targeted and universal	SD = 11.13 for N = 223, SD = 12.24 for N = 966, targeted and universal	NR	NR
112	WJ III	Rhyming		Standardized scores	Indiviudally Administered	Alpha .85; spring scores used for analyses and means, fall scores available	Mean = 2.59 for N = 224, Mean = 2.76 for N = 967, targeted and universal	SD = 3.32 for N = 224, SD = 3.43 for N = 967, targeted and universal	NR	NR
112	WJ III	Applied Problems		Standardized scores	Indiviudally Administered	Alpha .94; spring scores used for analyses and means, fall scores available	Mean = 95.64 for N = 224, Mean = 96.11 for N = 966, targeted and universal	SD = 12.24 for N = 224, SD = 12.26 for N = 966, targeted and universal	NR	NR
112	Academic Rating Scale	Language/Literacy		5-point scale	Teacher	The items are rated on a 1–5 scale with 1 = Not Yet, 2 = Beginning, 3 = In Progress, 4 = Intermediate, and 5 = Proficient. Cronbach’s a = 0.89; spring scores used for analyses and means, fall scores available	Mean = 2.63 for N = 213, Mean = 92.22 for N = 2.88, targeted and universal	SD = 0.87 for N = 213, SD = 0.93 for N = 1038, targeted and universal	NR	NR
112	PPVT III or TVIP	Receptive Language		Standardized scores	Trained Examiner	Alpha .95; spring scores used for analyses and means, fall scores available	Mean = 91.01 for N = 224, Mean = 92.22 for N = 967, targeted and universal	SD = 13.47 for N = 224, SD = 13.32 for N = 967, targeted and universal	NR	NR
119	K ABC (German Version)	Arithmetic	Norm Referenced Test	Children score one point for each item answered correctly - used raw scores (unstandardized)	Trained Examiner	scores collected over 3 time points approx. 1 year apart - used scores for TIME 3 so they would be post the ECERS assessment; note that the outcome variable was the aggregated score of the 3 time points	15.08	3.74	2	27
119	K ABC (German Version)	Arithmetic	Norm Referenced Test	Children score one point for each item answered correctly - used raw scores	Trained Examiner	Low Quality ECERS/Low Preschool experience at study entry (Low/high - median split): K-ABC is raw score at T1; ECERS-E (combined score for literacy and numeracy) - sample divided into three groups representing low-, medium-, and high-quality preschool settings. The low-quality and high-quality groups covered the two extreme quartiles of the sample (representing highest and lowest quality)	4.3	NR	NR	NR
119	K ABC (German Version)	Arithmetic	Norm Referenced Test	Children score one point for each item answered correctly - used raw scores	Trained Examiner	Medium Quality ECERS/Low Preschool experience at study entry (Low/high - median split): K-ABC is raw score at T1; ECERS-E (combined score for literacy and numeracy) - sample divided into three groups representing low-, medium-, and high-quality preschool settings. The low-quality and high-quality groups covered the two extreme quartiles of the sample (representing highest and lowest quality)	4.4	NR	NR	NR
119	K ABC (German Version)	Arithmetic	Norm Referenced Test	Children score one point for each item answered correctly - used raw scores	Trained Examiner	High Quality ECERS/Low Preschool experience at study entry (Low/high - median split): K-ABC is raw score at T1; ECERS-E (combined score for literacy and numeracy) - sample divided into three groups representing low-, medium-, and high-quality preschool settings. The low-quality and high-quality groups covered the two extreme quartiles of the sample (representing highest and lowest quality)	5.3	NR	NR	NR
119	K ABC (German Version)	Arithmetic	Norm Referenced Test	Children score one point for each item answered correctly - used raw scores	Trained Examiner	Low Quality ECERS/High Preschool experience at study entry (Low/high - median split): K-ABC is raw score at T1; ECERS-E (combined score for literacy and numeracy) - sample divided into three groups representing low-, medium-, and high-quality preschool settings. The low-quality and high-quality groups covered the two extreme quartiles of the sample (representing highest and lowest quality)	4.4	NR	NR	NR
119	K ABC (German Version)	Arithmetic	Norm Referenced Test	Children score one point for each item answered correctly - used raw scores	Trained Examiner	Medium Quality ECERS/High Preschool experience at study entry (Low/high - median split): K-ABC is raw score at T1; ECERS-E (combined score for literacy and numeracy) - sample divided into three groups representing low-, medium-, and high-quality preschool settings. The low-quality and high-quality groups covered the two extreme quartiles of the sample (representing highest and lowest quality)	5.2	NR	NR	NR
119	K ABC (German Version)	Arithmetic	Norm Referenced Test	Children score one point for each item answered correctly - used raw scores	Trained Examiner	High Quality ECERS/High Preschool experience at study entry (Low/high - median split): K-ABC is raw score at T1; ECERS-E (combined score for literacy and numeracy) - sample divided into three groups representing low-, medium-, and high-quality preschool settings. The low-quality and high-quality groups covered the two extreme quartiles of the sample (representing highest and lowest quality)	6.3	NR	NR	NR
119	K ABC (German Version)	Arithmetic	Norm Referenced Test	Children score one point for each item answered correctly - used raw scores	Trained Examiner	Low Quality ECERS/Low HLE Group: K-ABC is raw score at T1; ECERS-E (combined score for literacy and numeracy) - sample divided into three groups representing low-, medium-, and high-quality preschool settings. The low-quality and high-quality groups covered the two extreme quartiles of the sample (representing highest and lowest quality); HLE is combination of literacy and numeracy	3.4	NR	NR	NR
119	K ABC (German Version)	Arithmetic	Norm Referenced Test	Children score one point for each item answered correctly - used raw scores	Trained Examiner	Medium Quality ECERS/Low HLE Group: : K-ABC is T1 raw score; ECERS-E (combined score for literacy and numeracy) - sample divided into three groups representing low-, medium-, and high-quality preschool settings. The low-quality and high-quality groups covered the two extreme quartiles of the sample (representing highest and lowest quality);HLE is combination of literacy and numeracy	3.9	NR	NR	NR
119	K ABC (German Version)	Arithmetic	Norm Referenced Test	Children score one point for each item answered correctly - used raw scores	Trained Examiner	High Quality ECERS/Low HLE Group: : K-ABC is T1 raw score; ECERS-E (combined score for literacy and numeracy) - sample divided into three groups representing low-, medium-, and high-quality preschool settings. The low-quality and high-quality groups covered the two extreme quartiles of the sample (representing highest and lowest quality)HLE is combination of literacy and numeracy	4.4	NR	NR	NR
119	K ABC (German Version)	Arithmetic	Norm Referenced Test	Children score one point for each item answered correctly - used raw scores	Trained Examiner	Low Quality ECERS/Medium HLE Group: K-ABC is T1 raw score; ECERS-E (combined score for literacy and numeracy) - sample divided into three groups representing low-, medium-, and high-quality preschool settings. The low-quality and high-quality groups covered the two extreme quartiles of the sample (representing highest and lowest quality); HLE is combination of literacy and numeracy	5.2	NR	NR	NR
119	K ABC (German Version)	Arithmetic	Norm Referenced Test	Children score one point for each item answered correctly - used raw scores	Trained Examiner	Medium Quality ECERS/Medium HLE Group: : K-ABCis T1 raw score; ECERS-E (combined score for literacy and numeracy) - sample divided into three groups representing low-, medium-, and high-quality preschool settings. The low-quality and high-quality groups covered the two extreme quartiles of the sample (representing highest and lowest quality);HLE is combination of literacy and numeracy	4.9	NR	NR	NR
119	K ABC (German Version)	Arithmetic	Norm Referenced Test	Children score one point for each item answered correctly - used raw scores	Trained Examiner	High Quality ECERS/Medium HLE Group: : K-ABC is T1 raw score; ECERS-E (combined score for literacy and numeracy) - sample divided into three groups representing low-, medium-, and high-quality preschool settings. The low-quality and high-quality groups covered the two extreme quartiles of the sample (representing highest and lowest quality)HLE is combination of literacy and numeracy	4.8	NR	NR	NR
119	K ABC (German Version)	Arithmetic	Norm Referenced Test	Children score one point for each item answered correctly - used raw scores	Trained Examiner	Low Quality ECERS/High HLE Group: K-ABC is T1 raw score; ECERS-E (combined score for literacy and numeracy) - sample divided into three groups representing low-, medium-, and high-quality preschool settings. The low-quality and high-quality groups covered the two extreme quartiles of the sample (representing highest and lowest quality); HLE is combination of literacy and numeracy	5.7	NR	NR	NR
119	K ABC (German Version)	Arithmetic	Norm Referenced Test	Children score one point for each item answered correctly - used raw scores	Trained Examiner	Medium Quality ECERS/High HLE Group: : K-ABC is T1 raw score; ECERS-E (combined score for literacy and numeracy) - sample divided into three groups representing low-, medium-, and high-quality preschool settings. The low-quality and high-quality groups covered the two extreme quartiles of the sample (representing highest and lowest quality);HLE is combination of literacy and numeracy	6.1	NR	NR	NR
119	K ABC (German Version)	Arithmetic	Norm Referenced Test	Children score one point for each item answered correctly - used raw scores	Trained Examiner	High Quality ECERS/High HLE Group: : K-ABC is T1 raw score; ECERS-E (combined score for literacy and numeracy) - sample divided into three groups representing low-, medium-, and high-quality preschool settings. The low-quality and high-quality groups covered the two extreme quartiles of the sample (representing highest and lowest quality);HLE is combination of literacy and numeracy	6	NR	NR	NR
119	K ABC (German Version)	Arithmetic	Norm Referenced Test	Children score one point for each item answered correctly - used raw scores	Trained Examiner	Low Quality ECERS/Low HLE Group: K-ABC is T3; ECERS-E (combined score for literacy and numeracy) - sample divided into three groups representing low-, medium-, and high-quality preschool settings. The low-quality and high-quality groups covered the two extreme quartiles of the sample (representing highest and lowest quality); HLE is combination of literacy and numeracy	14.7	NR	NR	NR
119	K ABC (German Version)	Arithmetic	Norm Referenced Test	Children score one point for each item answered correctly - used raw scores	Trained Examiner	Medium Quality ECERS/Low HLE Group: : K-ABC is T3; ECERS-E (combined score for literacy and numeracy) - sample divided into three groups representing low-, medium-, and high-quality preschool settings. The low-quality and high-quality groups covered the two extreme quartiles of the sample (representing highest and lowest quality);HLE is combination of literacy and numeracy	13.7	NR	NR	NR
119	K ABC (German Version)	Arithmetic	Norm Referenced Test	Children score one point for each item answered correctly - used raw scores	Trained Examiner	High Quality ECERS/Low HLE Group: : K-ABC is T3; ECERS-E (combined score for literacy and numeracy) - sample divided into three groups representing low-, medium-, and high-quality preschool settings. The low-quality and high-quality groups covered the two extreme quartiles of the sample (representing highest and lowest quality)HLE is combination of literacy and numeracy	14	NR	NR	NR
119	K ABC (German Version)	Arithmetic	Norm Referenced Test	Children score one point for each item answered correctly - used raw scores	Trained Examiner	Low Quality ECERS/Medium HLE Group: K-ABC is T3; ECERS-E (combined score for literacy and numeracy) - sample divided into three groups representing low-, medium-, and high-quality preschool settings. The low-quality and high-quality groups covered the two extreme quartiles of the sample (representing highest and lowest quality); HLE is combination of literacy and numeracy	14.8	NR	NR	NR
119	K ABC (German Version)	Arithmetic	Norm Referenced Test	Children score one point for each item answered correctly - used raw scores	Trained Examiner	Medium Quality ECERS/Medium HLE Group: : K-ABC is T3; ECERS-E (combined score for literacy and numeracy) - sample divided into three groups representing low-, medium-, and high-quality preschool settings. The low-quality and high-quality groups covered the two extreme quartiles of the sample (representing highest and lowest quality);HLE is combination of literacy and numeracy	14.9	NR	NR	NR
119	K ABC (German Version)	Arithmetic	Norm Referenced Test	Children score one point for each item answered correctly - used raw scores	Trained Examiner	High Quality ECERS/]Medium HLE Group: : K-ABC is T3; ECERS-E (combined score for literacy and numeracy) - sample divided into three groups representing low-, medium-, and high-quality preschool settings. The low-quality and high-quality groups covered the two extreme quartiles of the sample (representing highest and lowest quality)HLE is combination of literacy and numeracy	15.3	NR	NR	NR
119	K ABC (German Version)	Arithmetic	Norm Referenced Test	Children score one point for each item answered correctly - used raw scores	Trained Examiner	Low Quality ECERS/High HLE Group: K-ABC is T3; ECERS-E (combined score for literacy and numeracy) - sample divided into three groups representing low-, medium-, and high-quality preschool settings. The low-quality and high-quality groups covered the two extreme quartiles of the sample (representing highest and lowest quality); HLE is combination of literacy and numeracy	15.3	NR	NR	NR
119	K ABC (German Version)	Arithmetic	Norm Referenced Test	Children score one point for each item answered correctly - used raw scores	Trained Examiner	Medium Quality ECERS/High HLE Group: : K-ABC is T3; ECERS-E (combined score for literacy and numeracy) - sample divided into three groups representing low-, medium-, and high-quality preschool settings. The low-quality and high-quality groups covered the two extreme quartiles of the sample (representing highest and lowest quality);HLE is combination of literacy and numeracy	16.4	NR	NR	NR
119	K ABC (German Version)	Arithmetic	Norm Referenced Test	Children score one point for each item answered correctly - used raw scores	Trained Examiner	High Quality ECERS/High HLE Group: : K-ABC is T3; ECERS-E (combined score for literacy and numeracy) - sample divided into three groups representing low-, medium-, and high-quality preschool settings. The low-quality and high-quality groups covered the two extreme quartiles of the sample (representing highest and lowest quality)HLE is combination of literacy and numeracy	16.4	NR	NR	NR
122	PPVT-R		RA				Mean = 93.59 for N = 757	SD = 18.48 for N= 757	MIN = 40 for N= 757	MAX = 144 for N= 757
145	Math composite (from test of early math ability,ECLS-K and other relevant areas)	NA	IRT-based from ECLS author	Standardized score	Trained data collectors	IRT internal consistency .89	-0.33	0.78	NR	NR
145	Reading composite (from PLAS,PPVT)	NA	IRT-based from ECLS author	Standardized score	Trained data collectors	IRT internal consistency .84	-0.37	0.73	NR	NR
155	OWLS	Oral Expression Scale	norm-referenced	Total score	data collectors		nr	nr	nr	nr
155	PPVT	no	norm-referenced	Total score	data collectors		nr	nr	nr	nr
155	WJ Applied Problems	no	norm-referenced	Total score	data collectors		nr	nr	nr	nr
162	Identifying Letters (Letter knowledge)	letter knowledge		number of correct letters (0 to 26); Bryant, Barbarin, & Aytch, 2001; name as many letters as possible, scores range 0-26	assessors	Bryant, Barbarin, & Aytch, 2001; name as many letters as possible, scores range 0-26	14.4	9.34	NR	NR
162	OWLS	Oral Expression Scale	norm-referenced	standardized scores (M=100, SD=15)	assessors	expressive language, alpha-0.86	93.21	13.45	NR	NR
162	PPVT-III	na	norm-referenced	standardized scores (M=100, SD=15)	assessors		95.52	14.7	NR	NR
162	WJ Applied Problems	Applied Problems	norm-referenced	standardized scores (M=100, SD=15)	assessors		98.88	13.37	NR	NR
162	WJ Rhyming	Rhyming	norm-referenced	raw scores ranging 0 to 17	assessors		3.36	3.82	NR	NR

## Sheet: Description_of_Measures_SE
Study_ID	Name_SE_Measure	SE_Subscale	SE_Type	SE_Mscale	SE_Informant	SE_Specify	SE_Mean	SE_SD	SE_Min	SE_Max
11	Classroom Behavior Inventory-Preschool Form	Sociability	Likert-type Questionnaire	30 items rated on a 5 pt scale	Teacher	6 subscales assessing extroversion-introversion, considerateness-hostility, and independence-dependence; higher scores more considerateness, extroversion and independence	33.87	15.67	4	63
11	Preschool Behavior Questionnaire	NA	Likert-type Questionnaire	30 items rated on a 3 pt scale	Teacher	Scale describes problem behaviors; higher scores more deviant behavior	13.78	8.96	0	43
20	Classroom Behavior Inventory	Problem Behaviors	Questionnaire	42 items rated on a 5 pt scale	Teacher	Subscale assesses distractibility, hostility and lack of consideration; scale: not at all to very much like	NR	NR	NR	NR
21	Social Skills and Behavior Problems Scale	Behavior Problems	Teacher Questionnaire	Mean score of 18 items using 5pt scale	Teacher	e.g., "disruptive in class", anxious, difficulty following directions; 5pt scale: 1=not at all, 3=moderately well, 5=very well; Means and Standard Deviations reported within each study but NOT overall	NR	NR	NR	NR
21	Social Skills and Behavior Problems Scale	Social Competence	Teacher Questionnaire	Mean score of 20 items using 5 pt scale	Teacher	e.g., participates in class discussions, well-liked by classmates; 5pt scale: 1=not at all, 3=moderately well, 5=very well; Means and Standard Deviations reported within each study but NOT overall	NR	NR	NR	NR
26	Behavior Problems Index (BPI)	Antisocial (based on factor analysis)	Questionnaire	Mean of items rated on 6pt scale (where 1='not at all like' and 6='exactly like')	Teacher	mean and SD reported for Fall, Spring, Cluster 1 and Cluster 2; range reported only for Fall and Spring; clusters represent analyses in which classrooms separated into classrooms with lower staff/child ratios (Cluster 1) and higher staff/child ratios (cluster 2) for analyses	NR	NR	NR	NR
26	Behavior Problems Index (BPI)	Attention-Deficit (based on factor analysis)	Questionnaire	Mean of items rated on 6pt scale (where 1='not at all like' and 6='exactly like')	Teacher	mean and SD reported for Fall, Spring, Cluster 1 and Cluster 2; range reported only for Fall and Spring; clusters represent analyses in which classrooms separated into classrooms with lower staff/child ratios (Cluster 1) and higher staff/child ratios (cluster 2) for analyses	NR	NR	NR	NR
26	Behavior Problems Index (BPI)	Depressed (based on factor analysis)	Questionnaire	Mean of items rated on 6pt scale (where 1='not at all like' and 6='exactly like')	Teacher	mean and SD reported for Fall, Spring, Cluster 1 and Cluster 2; range reported only for Fall and Spring; clusters represent analyses in which classrooms separated into classrooms with lower staff/child ratios (Cluster 1) and higher staff/child ratios (cluster 2) for analyses	NR	NR	NR	NR
26	Behavior Problems Index (BPI)	Immature/Dependent (based on factor analysis)	Questionnaire	Mean of items rated on 6pt scale (where 1='not at all like' and 6='exactly like')	Teacher	mean and SD reported for Fall, Spring, Cluster 1 and Cluster 2; range reported only for Fall and Spring; clusters represent analyses in which classrooms separated into classrooms with lower staff/child ratios (Cluster 1) and higher staff/child ratios (cluster 2) for analyses	NR	NR	NR	NR
29	Teacher-Child Rating Scale	Problem Behaviour	Questionnaire	Mean of 18 items; 5 point scale	Teacher	Alpha = 0.91; scale (1=not a problem, 3=moderate, 5=very serious problem)	1.49	0.54	NR	NR
29	Teacher-Child Rating Scale	Social Competence	Questionnaire	Mean of 20 items; 5 point scale	Teacher	Alpha = 0.95; scale (1=not at all, 3=moderately, 5=very well)	3.66	0.77	NR	NR
38	Behavior Problems Composite	CBCL=externalizing, internalizing, sleep problems, and somatic problems; ASBI= disruptive behavior scale	Questionnaire	Composite index from summed standard scores	Parent	Standard scores with mean of 0 and SD of 1; composite taken from scales of Child Behavior Checklist (CBCL) and Adaptive Social Behavior Inventory (ASBI)	NR	NR	NR	NR
38	Positive Social Behavior Composite	Expressive and Comply scales	Questionnaire	Composite index from summed standard scores	Parent	Standard scores with mean of 0 and SD of 1; derived from 2 scales of Adaptive Social Behavior Inventory	NR	NR	NR	NR
46	Classroom Behavior Inventory-Preschool Form	Considerateness	Questionnaire	NR	Teachers and Parent	Average score from 2 teachers who were measuring	NR	NR	NR	NR
46	Classroom Behavior Inventory-Preschool Form	Dependence	Questionnaire	NR	Teachers and Parent	Average score from 2 teachers who were measuring	NR	NR	NR	NR
46	Classroom Behavior Inventory-Preschool Form	Sociability	Questionnaire	NR	Teachers and Parent	Average score from 2 teachers who were measuring	NR	NR	NR	NR
46	Classroom Behavior Inventory-Preschool Form	Task Orientation	Questionnaire	NR	Teachers and Parent	Average score from 2 teachers who were measuring	NR	NR	NR	NR
46	PBQ	Aggression	Questionnaire	NR	Teachers and Parent	Average score from 2 teachers who were measuring	NR	NR	NR	NR
46	PBQ	Anxiety	Questionnaire	NR	Teachers and Parent	Average score from 2 teachers who were measuring	NR	NR	NR	NR
46	PBQ	Hyperactivity	Questionnaire	NR	Teachers and Parent	Average score from 2 teachers who were measuring	NR	NR	NR	NR
53	Child Behavior Inventory (CBI)	Apathy	Teacher Questionnaire	Rated on a 5pt scale	Teacher	NA	2.134	0.733	1	5
53	Child Behavior Inventory (CBI)	Considerateness	Teacher Questionnaire	Rated on a 5pt scale	Teacher	NA	3.489	0.868	1	5
53	Child Behavior Inventory (CBI)	Creativity/Curiosity	Teacher Questionnaire	Rated on a 5pt scale	Teacher	NA	3.737	0.773	1	5
53	Child Behavior Inventory (CBI)	Dependence	Teacher Questionnaire	Rated on a 5pt scale	Teacher	NA	2.447	0.806	1	5
53	Child Behavior Inventory (CBI)	Distractibility	Teacher Questionnaire	Rated on a 5pt scale	Teacher	NA	2.581	0.87	1	5
53	Child Behavior Inventory (CBI)	Hostility	Teacher Questionnaire	Rated on a 5pt scale	Teacher	NA	2.503	1.118	1	5
53	Child Behavior Inventory (CBI)	Independence	Teacher Questionnaire	Rated on a 5pt scale	Teacher	NA	3.79	0.682	1	5
53	Child Behavior Inventory (CBI)	Task Orientation	Teacher Questionnaire	Rated on a 5pt scale	Teacher	NA	3.431	0.872	1	5
54	Cooperative Behaviour	No subscale	Questionnaire	Sum of scores across 12 items rated on 3 pt scale; scores could range from 0 to 24	Teacher	12 items that were drawn from Personal Maturity Scale and Social Skills Rating Scale; Spring scores reported; Fall score also available (see extraction table)	16.58	4.63	0	24
54	Problem Behaviour Scale	Hyperactive Behaviour	Questionnaire	Sum of 3 items; values could range from 0 to 6	Teacher	based on abbreviated adaptation of the Personal Maturity Scale, the CBCL, the TRF and Behaviour Problems Index; Spring scores reported; Fall score also available (see extraction table)	1.21	1.47	0	6
63	Social Competence	NA	Questionnaire	4 items combined into a single composite	Teacher	4 items rated by teachers on 6 pt scale from 'never true or almost never true' to 'always or almost always true'; items: i)plays well with other children; ii)seems to understand how others feel; iii)enjoys particpating in group activities and iv) is liked by other children	NR	NR	NR	NR
63	Spivack & Shure (1974) Social Problem-Solving Skills Procedure (adaptation)	Prosocial Responses	Child administered	Total number of proscial responses	RA	coded using Rubin's (1981) categories; child playing with an object that other child wants. What can s/he do so that s/he can play with object? What else could s/he do?	NR	NR	NR	NR
64	Spivack & Shure (1974) Social Problem-Solving Skills Procedure	Antisocial Categories	Administered to child	Number of categories (i.e., unqualified command, grab, physical attack) of antisocial responses given	RA	NA	0.33	0.58	NR	NR
64	Spivack & Shure (1974) Social Problem-Solving Skills Procedure	Antisocial Responses	Administered to child	Number of antisocial responses given	RA	NA	0.81	1.87	NR	NR
64	Spivack & Shure (1974) Social Problem-Solving Skills Procedure	Prosocial Categories	Administered to child	Number of categories (i.e., asking, using polite terms, waiting) of prosocial response given	RA	NA	1.98	1.25	NR	NR
64	Spivack & Shure (1974) Social Problem-Solving Skills Procedure	Prosocial Responses	Administered to child	Number of prosocial responses given	RA	coded using Rubin's (1981) categories; child playing with an object that other child wants. What can s/he do so that s/he can play with object? What else could s/he do?	8.02	6.05	NR	NR
82	Adaptive Social Behavior Inventory (ASBI)	Comply	Norm-referenced	NR	Parent	NA	NR	NR	NR	NR
82	Adaptive Social Behavior Inventory (ASBI)	Express	Norm-referenced	NR	Parent	NA	NR	NR	NR	NR
82	Adaptive Social Behavior Inventory (ASBI)	Comply	Norm-referenced	NR	Teacher	NA	NR	NR	NR	NR
82	Adaptive Social Behavior Inventory (ASBI)	Express	Norm-referenced	NR	Teacher	NA	NR	NR	NR	NR
82	Child Behavior Checklist (CBCL)	Externalizing	Norm-referenced	Broad band T scores	Parent	NA	NR	NR	NR	NR
82	Child Behavior Checklist (CBCL)	Internalizing	Norm-referenced	Broad band T scores	Parent	NA	NR	NR	NR	NR
82	Child Behavior Checklist (CBCL)	Total Problems	Norm-referenced	Broad band T scores	Parent	NA	NR	NR	NR	NR
82	Student-Teacher Relationship Scale (STRS) - shortened	NA	Questionnaire	Overall total score from 15 items	Teacher	items indicate overall positiveness of relationship with caregiver	NR	NR	NR	NR
82	Teacher's Report Form (TRF)	Externalizing	Norm-referenced	Broad band T scores	Teacher	NA	NR	NR	NR	NR
82	Teacher's Report Form (TRF)	Internalizing	Norm-referenced	Broad band T scores	Teacher	NA	NR	NR	NR	NR
87	Child Behavior Rating Scale (CBRS)	NA	Questionnaire	Mean of 32 items on a 5 pt scale	Teacher	adapted in part from coding categories of Bronson Executive Skill Profile and earlier version of CBRS; evaluates social behaviour, with peers and adults and task behavior; Fall and Spring scores available in study but not overall scores	NR	NR	NR	NR
88	Compliance with Parents	NA	Observation	Proportion of parents' demands during dinnertime observation with which the child complied	RA	NA	NR	NR	NR	NR
88	Compliance with Requests	NA	Observation & Questionnaire	Composite score based on 2 measures	RA & Parent	based on 2 measures; alpha 0.74	NR	NR	NR	NR
88	General Compliance at Home	NA	Checklist	Ratings (on 7 pt behavioural checklist) for each of 8 scales summed to form variable	RA	alpha=0.81	NR	NR	NR	NR
88	Social Competence with Stranger	NA	Individually administered & Questionnaire	6 measures converted to standard scores and combined	RA	6 measures combined to create this variable; alpha=0.84	NR	NR	NR	NR
88	Social Competence with Visitor	NA	Individually administered & Questionnaire	5 measures converted to standard scores and summed	RA	5 measures combined to create this variable; alpha=0.63	NR	NR	NR	NR
93	Aggressive	NA	Questionnaire	Ranges from 0 to 8	Parent	higher scores representing more frequent and aggressive behaviour; 4 items	2.61	1.8	0	8
93	Aggressive	NA	Questionnaire	Ranges from 0 to 8	Teacher	higher scores representing more frequent and aggressive behaviour; 4 items from Personal Maturity Scale, the Child Behavior Checklist for Preschool-aged, Teacher Report and Behaviour Problems Index	1.49	1.93	0	8
93	Hyperactive	NA	Questionnaire	Ranges from 0 to 6	Parent	higher scores representing more frequent or severe hyperactive behaviour; 3 items	1.45	1.47	0	6
93	Hyperactive	NA	Questionnaire	Ranges from 0 to 6	Teacher	higher scores representing more frequent or severe hyperactive behaviour; 3 items from Personal Maturity Scale, the Child Behavior Checklist for Preschool-aged, Teacher Report and Behaviour Problems Index	0.97	1.4	0	6
93	Social Awareness	NA	Criterion-referenced	Raw score	RA	adapted from a subtest of the Comprehensive Assessment Program (CAP) Early Childhood Diagnostic Instrument used by Snow et al. (1995); child askd to give full name, age, month/day of birth	NR	NR	NR	NR
93	Social Skills	NA	Questionnaire	Summary score based on the scale's 7 items ranging from 0 to 14	Parent	higher scores representing more positive behaviour	12.49	1.69	5	14
93	Social Skills	NA	Questionnaire	12 items	Teacher	NA	18.12	4.28	0	24
93	Withdrawn	NA	Questionnaire	Ranges from 0 to 10	Parent	higher scores representing more frequent or severe withdrawn behaviour; 5 items	0.62	0.95	0	6
93	Withdrawn	NA	Questionnaire	Ranges from 0 to 14 and has 7 items	Teacher	higher score representing more frequent or severe withdrawn behaviour; 7 items from Personal Maturity Scale, the Child Behavior Checklist for Preschool-aged, Teacher Report and Behaviour Problems Index	2.05	2.4	0	14
105	Teacher-Child Rating Scale (TCRS)	Problem Behavior	Observation	5 point scale; mean of 18 items	teacher	Alpha .91	1.57 for N=2634	0.75 for N=2634	NR	NR
105	Teacher-Child Rating Scale (TCRS)	Social Competence	Observation	5 point scale; mean of 20 items	teacher	Alpha .95	0.77 for N=2644	3.64 for N=2644	NR	NR
145	Early Childhood Longitudinal Study-Birth Cohort - Attention and Concentration (Caregiver)	NA	Teacher Questionnaire	mean score	teacher	NA	2.7	0.5	NR	NR
145	Early Childhood Longitudinal Study-Birth Cohort - Attention and Concentration (Parent)	NA	parent questionnaire	mean score	Parent	NA	2.91	0.4	NR	NR
145	Early Childhood Longitudinal Study-Birth Cohort - Emotional and Behavioural Regulation (Caregiver)	NA	Teacher Questionnaire	mean score	teacher	NA	1.88	0.69	NR	NR
145	Early Childhood Longitudinal Study-Birth Cohort - Emotional and Behavioural Regulation (Parent)	NA	parent questionnaire	mean score	Parent	NA	2.42	0.47	NR	NR
145	Early Childhood Longitudinal Study-Birth Cohort - Social Competence (Caregiver)	NA	Teacher Questionnaire	mean score	teacher	NA	3.78	0.58	NR	NR
145	Early Childhood Longitudinal Study-Birth Cohort - Social Competence (Parent)	NA	parent questionnaire	mean score	Parent	NA	4	0.55	NR	NR
155	Teacher Child Rating Scale - Social Competence	social competence	teacher -report survey	total score	assessor	Hightower et al., 1986; Scores from Hightower as well as 3 direct assessments were standardized to all reporting of effect sizes	nr	NR	NR	NR
162	TCRS Problem Behaviour	Problem Behaviour	teacher -report survey	mean of 18 items, score on 1-5 likert scale	teacher		1.49	0.55	NR	NR
162	TCRS Social skills	Social Skills	teacher -report survey	mean of 20 items, scored on 1-5 likert scale	teacher		3.56	0.77	NR	NR
126a	Observervational Record of the Caregiving Environment (ORCE)	Self-Reliance	Observation	average of two 44 min cycles on a 4-point scale	Observer	Child's self-reliance (ORCE qualitative rating reflecting the degree to which the child displayed personal initiative, took responsibility for her/his actions and activities, used resources in an efficient and effective manner with enthusiasm and confidence, persisted in difficult situations, and sought adult assistance only after using his/her own	Sample Mean = 3.06; US Mean = 2.98	Sample SD = 0.65; US SD = .64	Sample MIN = 1.5	Sample MAX = 4
126a	Observervational Record of the Caregiving Environment (ORCE)	Sustained Attention	Observation	average of two 44 min cycles on a 4-point scale	Observer	Child's sustained attention and engagement (ORCE qualitative rating reflecting the degree to which the child directed sustained, focused attention to play, to structured activities with peers or teachers, or to self-directed activity).	Sample Mean = 3.03; US Mean = 2.95	Sample SD = 0.63; US SD = 0.60	Sample MIN = 1.5	Sample MAX = 4
126a	Checklist	Social Competence	Observation	4-point scale, 30 items summed; Raw scores used in analyses	Lead teacher or the teacher assigned to the child	Assessed children's persistence on tasks, ability to interact with peers, ability to follow instructions, ability to communicate effectively, and ability to respond confidently in unfamiliar situations. Alpha = .85	Sample Mean = 27.95; US Mean = 28.90	Sample SD = 4.26; US SD = 4.00	Sample MIN = 16.3	Sample MAX = 37
126a	The Teacher Report Form of the Child Behavior Checklist	Externalizing Problems	Observation	NR	Lead teacher or the teacher assigned to the child	Externalizing behavior (including attention problems and aggressive behavior). Alpha = .95	Sample Mean = 10.59; US Mean = 8.30	Sample SD = 11.73; US SD = 10.20	Sample MIN = 0	Sample MAX = 61
126a	The Teacher Report Form of the Child Behavior Checklist	Internalizing Problems	Observation	NR	Lead teacher or the teacher assigned to the child	Internalizing behaviors (including obsessive behavior, depression, social withdrawal, and fearfulness). Alpha = .92	Sample Mean = 8.46; US Mean = 6.88	Sample SD = 8.22; US SD = 6.6	Sample MIN = 0	Sample MAX = 45
126b	Observervational Record of the Caregiving Environment (ORCE)	Self-Reliance	Observation	average of two 44 min cycles on a 4-point scale	Observer	Child's self-reliance (ORCE qualitative rating reflecting the degree to which the child displayed personal initiative, took responsibility for her/his actions and activities, used resources in an efficient and effective manner with enthusiasm and confidence, persisted in difficult situations, and sought adult assistance only after using his/her own	Sample Mean = 3.06; Korean Mean = 3.19	Sample SD = 0.65; Korean SD = 0.69	Sample MIN = 1.5	Sample MAX = 4
126b	Observervational Record of the Caregiving Environment (ORCE)	Sustained Attention	Observation	average of two 44 min cycles on a 4-point scale	Observer	Child's sustained attention and engagement (ORCE qualitative rating reflecting the degree to which the child directed sustained, focused attention to play, to structured activities with peers or teachers, or to self-directed activity).	Sample Mean = 3.03; Korean Mean = 3.15	Sample SD = 0.63; Korean SD = 0.65	Sample MIN = 1.5	Sample MAX = 4
126b	The California Preschool Social Competency Scale	Social Competence	Observation	4-point scale, 30 items summed; Raw scores used in analyses	Lead teacher or the teacher assigned to the child	Assessed children's persistence on tasks, ability to interact with peers, ability to follow instructions, ability to communicate effectively, and ability to respond confidently in unfamiliar situations. Alpha = .85	Sample Mean = 27.95; Korean Mean = 26.90	Sample SD = 4.26; Korean SD = 4.4	Sample MIN = 16.3	Sample MAX = 37
126b	The Teacher Report Form of the Child Behavior Checklist	Externalizing Problems	Observation	NR	Lead teacher or the teacher assigned to the child	Externalizing behavior (including attention problems and aggressive behavior). Alpha = .95	Sample Mean = 10.59; Korean Mean = 13.70	Sample SD = 11.73; Korean SD = 13.30	Sample MIN = 0	Sample MAX = 61
126b	The Teacher Report Form of the Child Behavior Checklist	Internalizing Problems	Observation	NR	Lead teacher or the teacher assigned to the child	Internalizing behaviors (including obsessive behavior, depression, social withdrawal, and fearfulness). Alpha = .92	Sample Mean = 8.46; Korean Mean = 10.41	Sample SD = 8.22; Korean SD = 9.5	Sample MIN = 0	Sample MAX = 45

## Sheet: Study Results
Study_ID	Author_Short	Sample	Overlapping Samples	Outcome_Var Extracted	Outcome_Var_Short Form	Outcome_Categ	Informant	Outcome_Lev	Quality_Categ	Quality_Var	Q_Mscale	Quality_Lev	N_Reported	N_Adjusted based on analyses/estimates by analyses	N_Children	Statistic	Value	Significance	Analyses_Level	Multiple Analyses (model/sample)	Covariates	Peer_Reviewed	Covariates	Gain_score_used	Notes
46	Phillips 1987		C	Child Behavior Inventory - Dependence (Parent)	CBI - Dependence	APPROACH	Parent	Child	Ratio	Staff/Child - Positive	Mean Score	child	156	156	156	Change in R squared	0.003	NS	Child	Heirarchical Regression	Controlled for age at entry, family values, age at testing, time in care	Yes	4	NO
46	Phillips 1987		C	Child Behavior Inventory - Dependence (Teacher)	CBI - Dependence	APPROACH	Teacher	Child	Ratio	Staff/Child - Positive	Mean Score	child	153	153	153	Change in R squared	0.005	NS	Child	Heirarchical Regression	Controlled for age at entry, family values, age at testing, time in care	Yes	4	NO
46	Phillips 1987		C	Child Behavior Inventory - Task Orientation (Parent)	CBI - Task Oriented	APPROACH	Parent	Child	Ratio	Staff/Child - Positive	Mean Score	child	156	156	156	Change in R squared	0.001	NS	Child	Heirarchical Regression	Controlled for age at entry, family values, age at testing, time in care	Yes	4	NO
46	Phillips 1987		C	Child Behavior Inventory - Task Orientation (Teacher)	CBI - Task Oriented	APPROACH	Teacher	Child	Ratio	Staff/Child - Positive	Mean Score	child	153	153	153	Change in R squared	0.001	NS	Child	Heirarchical Regression	Controlled for age at entry, family values, age at testing, time in care	Yes	4	NO
53	Zellman 2008		Z	Child Behavior Inventory - Creativity	CBI - Creativity	APPROACH	Teacher	Child	Ratio	Child/Staff Ratio - Inverse	Mean Score	child	NR	1368	1368	B	-0.005	NS	Child	HLM	Covariates: child/family level - age at assessment, gender, learning problems, hours per week with provider, duration with provider, family income, maternal education (has a BA), minority status, speaks other language besides English, parents' child-rearing style; classroom level - Head Start program, nonprofit organization, level of intervention intensity as determined by Qualistar	Yes	13	NO
53	Zellman 2008		Z	Child Behavior Inventory - Creativity	CBI - Creativity	APPROACH	Teacher	Child	Ratio	Child/Staff Ratio - Inverse	Mean Score	child	NR	1368	1368	SE	0.045	NS	Child	HLM	Covariates: child/family level - age at assessment, gender, learning problems, hours per week with provider, duration with provider, family income, maternal education (has a BA), minority status, speaks other language besides English, parents' child-rearing style; classroom level - Head Start program, nonprofit organization, level of intervention intensity as determined by Qualistar	Yes	13	NO
53	Zellman 2008		Z	Child Behavior Inventory - Dependence	CBI - Dependence	APPROACH	Teacher	Child	Ratio	Child/Staff Ratio - Inverse	Mean Score	child	NR	1368	1368	B	-0.01	NS	Child	HLM	Covariates: child/family level - age at assessment, gender, learning problems, hours per week with provider, duration with provider, family income, maternal education (has a BA), minority status, speaks other language besides English, parents' child-rearing style; classroom level - Head Start program, nonprofit organization, level of intervention intensity as determined by Qualistar	Yes	13	NO
53	Zellman 2008		Z	Child Behavior Inventory - Dependence	CBI - Dependence	APPROACH	Teacher	Child	Ratio	Child/Staff Ratio - Inverse	Mean Score	child	NR	1368	1368	SE	0.05	NS	Child	HLM	Covariates: child/family level - age at assessment, gender, learning problems, hours per week with provider, duration with provider, family income, maternal education (has a BA), minority status, speaks other language besides English, parents' child-rearing style; classroom level - Head Start program, nonprofit organization, level of intervention intensity as determined by Qualistar	Yes	13	NO
53	Zellman 2008		Z	Child Behavior Inventory - Distractibility	CBI - Distractibility	APPROACH	Teacher	Child	Ratio	Child/Staff Ratio - Inverse	Mean Score	child	NR	1368	1368	B	-0.009	NS	Child	HLM	Covariates: child/family level - age at assessment, gender, learning problems, hours per week with provider, duration with provider, family income, maternal education (has a BA), minority status, speaks other language besides English, parents' child-rearing style; classroom level - Head Start program, nonprofit organization, level of intervention intensity as determined by Qualistar	Yes	13	NO
53	Zellman 2008		Z	Child Behavior Inventory - Distractibility	CBI - Distractibility	APPROACH	Teacher	Child	Ratio	Child/Staff Ratio - Inverse	Mean Score	child	NR	1368	1368	SE	0.042	NS	Child	HLM	Covariates: child/family level - age at assessment, gender, learning problems, hours per week with provider, duration with provider, family income, maternal education (has a BA), minority status, speaks other language besides English, parents' child-rearing style; classroom level - Head Start program, nonprofit organization, level of intervention intensity as determined by Qualistar	Yes	13	NO
53	Zellman 2008		Z	Child Behavior Inventory - Independence	CBI - Independence	APPROACH	Teacher	Child	Ratio	Child/Staff Ratio - Inverse	Mean Score	child	NR	1368	1368	B	-0.025	NS	Child	HLM	Covariates: child/family level - age at assessment, gender, learning problems, hours per week with provider, duration with provider, family income, maternal education (has a BA), minority status, speaks other language besides English, parents' child-rearing style; classroom level - Head Start program, nonprofit organization, level of intervention intensity as determined by Qualistar	Yes	13	NO
53	Zellman 2008		Z	Child Behavior Inventory - Independence	CBI - Independence	APPROACH	Teacher	Child	Ratio	Child/Staff Ratio - Inverse	Mean Score	child	NR	1368	1368	SE	0.044	NS	Child	HLM	Covariates: child/family level - age at assessment, gender, learning problems, hours per week with provider, duration with provider, family income, maternal education (has a BA), minority status, speaks other language besides English, parents' child-rearing style; classroom level - Head Start program, nonprofit organization, level of intervention intensity as determined by Qualistar	Yes	13	NO
53	Zellman 2008		Z	Child Behavior Inventory - Task Oriented	CBI - Task Oriented	APPROACH	Teacher	Child	Ratio	Child/Staff Ratio - Inverse	Mean Score	child	NR	1368	1368	B	-0.003	NS	Child	HLM	Covariates: child/family level - age at assessment, gender, learning problems, hours per week with provider, duration with provider, family income, maternal education (has a BA), minority status, speaks other language besides English, parents' child-rearing style; classroom level - Head Start program, nonprofit organization, level of intervention intensity as determined by Qualistar	Yes	13	NO
53	Zellman 2008		Z	Child Behavior Inventory - Task Oriented	CBI - Task Oriented	APPROACH	Teacher	Child	Ratio	Child/Staff Ratio - Inverse	Mean Score	child	NR	1368	1368	SE	0.039	NS	Child	HLM	Covariates: child/family level - age at assessment, gender, learning problems, hours per week with provider, duration with provider, family income, maternal education (has a BA), minority status, speaks other language besides English, parents' child-rearing style; classroom level - Head Start program, nonprofit organization, level of intervention intensity as determined by Qualistar	Yes	13	NO
7	Burchinal, Roberts 2000		T	Bayley Scales of Infant Development-Revised: Mental Development Index	BSID - Mental Development	COG	RA	Child	Ratio	Guideline met (6:1) - Inverse	Mean Score	Child	51	51	51	Pearson Correlation	-0.44	0.001	Child	Pearson's Correlation	none	Yes	0	NO
11	Dunn 1993		S	Child Behavior Inventory - Intelligence	CBI - Intelligence	COG	Teacher	NR	Ratio	Staff/Child - Positive	Mean Score	NR	NR	60	60	Pearson Correlation	0.12	NS	Child	Pearson's Correlation	none	Yes	0	NO
38	NICHD 1999		Q	Bracken Basic Concept Scale - School Readiness	BBCS - School Readiness	COG	RA	Child	Ratio	Guideline (7:1) Met - Positive	Mean Score	NR	140	140	140	Adjusted Means	49.77	NS	Child	MANCOVA	Covariates: ratio of income to needs, maternal sensitivity	Yes	2	NO
38	NICHD 1999		Q	Bracken Basic Concept Scale - School Readiness	BBCS - School Readiness	COG	RA	Child	Ratio	Guideline (7:1) Met - Positive	Mean Score	NR	140	140	140	SE	1.92	NS	Child	MANCOVA	Covariates: ratio of income to needs, maternal sensitivity	Yes	2	NO
38	NICHD 1999		Q	Bracken Basic Concept Scale - School Readiness	BBCS - School Readiness	COG	RA	Child	Ratio	Guideline (7:1) Not Met- Positive	Mean Score	NR	110	110	110	Adjusted Means	47.12	NS	Child	MANCOVA	Covariates: ratio of income to needs, maternal sensitivity	Yes	2	NO
38	NICHD 1999		Q	Bracken Basic Concept Scale - School Readiness	BBCS - School Readiness	COG	RA	Child	Ratio	Guideline (7:1) Not Met- Positive	Mean Score	NR	110	110	110	SE	2.17	NS	Child	MANCOVA	Covariates: ratio of income to needs, maternal sensitivity	Yes	2	NO
46	Phillips 1987		C	Child Behavior Inventory - Intelligence (Parent)	CBI - Intelligence	COG	Parent	Child	Ratio	Staff/Child - Positive	Mean Score	child	156	156	156	Change in R squared	0.002	NS	Child	Heirarchical Regression	Controlled for age at entry, family values, age at testing, time in care	Yes	4	NO
46	Phillips 1987		C	Child Behavior Inventory - Intelligence (Teacher)	CBI - Intelligence	COG	Teacher	Child	Ratio	Staff/Child - Positive	Mean Score	child	153	153	153	Change in R squared	0.016	NS	Child	Heirarchical Regression	Controlled for age at entry, family values, age at testing, time in care	Yes	4	NO
53	Zellman 2008		Z	Child Behavior Inventory - Intelligence	CBI - Intelligence	COG	Teacher	Child	Ratio	Child/Staff Ratio - Inverse	Mean Score	child	NR	1368	1368	B	-0.011	NS	Child	HLM	Covariates: child/family level - age at assessment, gender, learning problems, hours per week with provider, duration with provider, family income, maternal education (has a BA), minority status, speaks other language besides English, parents' child-rearing style; classroom level - Head Start program, nonprofit organization, level of intervention intensity as determined by Qualistar	Yes	13	NO
53	Zellman 2008		Z	Child Behavior Inventory - Intelligence	CBI - Intelligence	COG	Teacher	Child	Ratio	Child/Staff Ratio - Inverse	Mean Score	child	NR	1368	1368	SE	0.041	NS	Child	HLM	Covariates: child/family level - age at assessment, gender, learning problems, hours per week with provider, duration with provider, family income, maternal education (has a BA), minority status, speaks other language besides English, parents' child-rearing style; classroom level - Head Start program, nonprofit organization, level of intervention intensity as determined by Qualistar	Yes	13	NO
82	Owen 2008			Bracken Basic Concept Scale - School Readiness	BBCS - School Readiness	COG	RA	NR	Ratio	Child/Staff Ratio - Inverse	Mean Score	NR	NR	223	223	Pearson Correlation	NR	NS	Child	Pearson's Correlation	none	Yes	0	NO
93	Zill 2006		K	FACES - Social Awareness Task (Gains)	FACES - Social Awareness Task	COG	RA	Child	Ratio	Child/Staff Ratio - Inverse	Mean Score	Classroom	NR	1707	1707	B	-0.01	NS	Child	HLM	Covariates: child/family level - age, gender, ethnicity, disability, parent education, family income, welfare status, language-minority family, mother-father family, neither birth parent in home, parent literacy, books in home, frequency of reading to child, one-year head start graduate (14); classroom-level - ECERS-R Language, education, experience, teacher ethnicity, teacher salary, teacher bel…	No	32	YES	Analyses report the unstandardized regression coefficients for the MLM models predicting GAINS in scores from Head Start entry to Head Start graduation
93	Zill 2006		K	Color Naming Gains	Identifying Colors (Color Naming)	COG	RA	Child	Ratio	Child/Staff Ratio - Inverse	Mean Score	Classroom	NR	1710	1710	B	-0.1	NS	Child	HLM	Covariates: child/family level - age, gender, ethnicity, disability, parent education, family income, welfare status, language-minority family, mother-father family, neither birth parent in home, parent literacy, books in home, frequency of reading to child, one-year head start graduate (14); classroom-level - ECERS-R Language, education, experience, teacher ethnicity, teacher salary, teacher bel…	No	32	YES	Analyses report the unstandardized regression coefficients for the MLM models predicting GAINS in scores from Head Start entry to Head Start graduation
11	Dunn 1993		S	Preschool Inventory-Revised	Preschool Inventory	COG++	RA	NR	Ratio	Staff/Child - Positive	Mean Score	NR	NR	60	60	partial correlation	0.09	NS	Child	NA	Controlled for age	Yes	1	NO
50	Travers 1980			Preschool Inventory (PSI)	Preschool Inventory	COG++	RA	NR	Ratio	Staff/Child - Positive	Mean Score	NR	NR	NR	1383	F-ratio	NR	NS	Center n = 57	Anova	none	No	0	YES	The results based on Phase III Quasi-Experiment within 49 centers: A one-way ANOVA, using the three groups on test scores (see notes and pgg.18)
50	Travers 1980			Preschool Inventory gains	Preschool Inventory	COG++	RA	Center	Ratio	Staff/Child - Positive	Mean Score	Center	57	57	1383	Pearson Correlation	NR	NS	Center n = 57	Pearson's Correlation	none	No	0	YES	Based on preliminary analysis, regressions were conducted to verify and clarify the relationships between PSI gains and group size, degree, experience and experience - center; Based on Final Model
87	Seppanen 1993			Preschool Inventory Change from Fall to Spring	Preschool Inventory	COG++	RA	Classroom	Ratio	Child/Staff Ratio - Inverse	Mean Score	Classroom	NR	673	673	partial correlation	-0.32	0.05	Child	partial correlation	Classroom PSI score in the fall	No	1	NO	Controls: average entering (Fall) PSI of the class
88	Clarke_Stewart 1994			Intellectual Ability	Intellectual Ability	COG++	RA	NR	Ratio	Child/Staff Ratio - Inverse	Mean Score	NR	62	62	62	partial correlation	NR	NS	Child	Partial Correlation	Covariates: age	No	1	NO	Analyses for Year 1 of study only (n=62)
20	Howes 1997		D	WJ-ACH Revised Math	WJ - Applied Problems	COG+MATH / MATH	RA	Child	Ratio	Guildelines met (2 to 3 years: 1:6; for 3 to 5 years 1:8; for 5 to 6 years: 1:10) - F-Ratio - Positive	Mean Score	Child?	760	760	760	F-Ratio	0.5	NS	Child	Guildelines met (2 to 3 years: 1:6; for 3 to 5 years 1:8; for 5 to 6 years: 1:10) - F-Ratio - Positive	maternal education; classroom	Yes	2	NO
21	Howes 2008		A	WJ-ACH Applied Problems	WJ - Applied Problems	COG+MATH / MATH	RA	Child	Ratio	Child/Staff Ratio - Inverse	Mean Score	NR	1787	1787	1787	B	0.08	NS	Child	Model 1: Quality as a composite	Covariates: child/family level - state, gender, child age at fall assessment, ethnicity, maternal education, poverty, number of people in the household; classroom level - teacher education (BA), in/out school, full/part-day, T-C relationship, quality composite	Yes	12	YES
21	Howes 2008		A	WJ-ACH Applied Problems	WJ - Applied Problems	COG+MATH / MATH	RA	Child	Ratio	Child/Staff Ratio - Inverse	Mean Score	NR	1787	1787	1787	SE	0.09	NS	Child	Model 1: Quality as a composite	Covariates: child/family level - state, gender, child age at fall assessment, ethnicity, maternal education, poverty, number of people in the household; classroom level - teacher education (BA), in/out school, full/part-day, T-C relationship, quality composite	Yes	12	YES
21	Howes 2008		A	WJ-ACH Applied Problems	WJ - Applied Problems	COG+MATH / MATH	RA	NR	Ratio	Child/Staff Ratio - Inverse	Mean Score	NR	NR	1787	1787	Pearson Correlation	0.04	NS	Child	Pearson's Correlation	none	Yes	0	YES
29	Mashburn, Pianta 2008		A	WJ-III ACH: Applied Problems	WJ - Applied Problems	COG+MATH / MATH	RA	Child	Ratio	Guidelines met (10:1) - Inverse	Mean Score	Classroom	2439	2439	2439	B	-0.64	NS	Child	Model 2: Infrastructure and design	Covariates: child/family level - pretest scores, gender, ethnicity, mother’s education, poverty; class level – state, teacher (a) BA, (b) ECE/CD, (c) teacher’s aide has CDA degree, group size is 20, comprehensive curriculum; program level - serves meals, has health services, provides family services	Yes	14	No, but controlled for pretest score
29	Mashburn, Pianta 2008		A	WJ-III ACH: Applied Problems	WJ - Applied Problems	COG+MATH / MATH	RA	Child	Ratio	Guidelines met (10:1) - Inverse	Mean Score	Classroom	2439	2439	2439	SE	0.77	NS	Child	Model 2: Infrastructure and design	Covariates: child/family level - pretest scores, gender, ethnicity, mother’s education, poverty; class level – state, teacher (a) BA, (b) ECE/CD, (c) teacher’s aide has CDA degree, group size is 20, comprehensive curriculum; program level - serves meals, has health services, provides family services	Yes	14	No, but controlled for pretest score
53	Zellman 2008		Z	WJ-III ACH - Applied Problems	WJ - Applied Problems	COG+MATH / MATH	RA	Child	Ratio	Child/Staff Ratio - Inverse	Mean Score	child	NR	1368	1368	B	-0.008	NS	Child	HLM	Covariates: child/family level - age at assessment, gender, learning problems, hours per week with provider, duration with provider, family income, maternal education (has a BA), minority status, speaks other language besides English, parents' child-rearing style; classroom level - Head Start program, nonprofit organization, level of intervention intensity as determined by Qualistar	Yes	13	NO
53	Zellman 2008		Z	WJ-III ACH - Applied Problems	WJ - Applied Problems	COG+MATH / MATH	RA	Child	Ratio	Child/Staff Ratio - Inverse	Mean Score	child	NR	1368	1368	SE	0.031	NS	Child	HLM	Covariates: child/family level - age at assessment, gender, learning problems, hours per week with provider, duration with provider, family income, maternal education (has a BA), minority status, speaks other language besides English, parents' child-rearing style; classroom level - Head Start program, nonprofit organization, level of intervention intensity as determined by Qualistar	Yes	13	NO
93	Zill 2006		K	One-One Counting Gains	Counting Task (One-One Counting)	COG+MATH / MATH	RA	Child	Ratio	Child/Staff Ratio - Inverse	Mean Score	Classroom	NR	1671	1671	B	-0.01	NS	Child	HLM	Covariates: child/family level - age, gender, ethnicity, disability, parent education, family income, welfare status, language-minority family, mother-father family, neither birth parent in home, parent literacy, books in home, frequency of reading to child, one-year head start graduate (14); classroom-level - ECERS-R Language, education, experience, teacher ethnicity, teacher salary, teacher bel…	No	32	YES	Analyses report the unstandardized regression coefficients for the MLM models predicting GAINS in scores from Head Start entry to Head Start graduation
93	Zill 2006		K	WJ-R ACH Applied Problems Gains	WJ - Applied Problems	COG+MATH / MATH	RA	Child	Ratio	Child/Staff Ratio - Inverse	Mean Score	Classroom	NR	674	674	B	-0.54	NS	Child	HLM	Covariates: child/family level - age, gender, ethnicity, disability, parent education, family income, welfare status, language-minority family, mother-father family, neither birth parent in home, parent literacy, books in home, frequency of reading to child, one-year head start graduate (14); classroom-level - ECERS-R Language, education, experience, teacher ethnicity, teacher salary, teacher bel…	No	32	YES	Analyses report the unstandardized regression coefficients for the MLM models predicting GAINS in scores from Head Start entry to Head Start graduation
105	Downer 2012 - Latino	105b	A	WJ III or WM Applied Problems	WJ - Applied Problems	COG+MATH / MATH	RA	Child	Ratio	Staff/Child - Positive	Mean Score	Classroom	NR	328	328	B	0.207	0.122	Child	MLM - Sample Latino - Model Classroom Organization	Covariates: child/family level – pretest score, gender, ethnicity, maternal education, poverty, language, test interval, test in Spanish; classroom level - teacher education (BA), poverty, full-day, state, teacher/teacher’s assistant speaks Spanish, percent DDL, CLASS - Emotional Support, CLASS - Instructional Support, CLASS - Classroom Organization, CLASS * group	Yes	18	No, but controlled for pretest score
105	Downer 2012 - Latino	105b	A	WJ III or WM Applied Problems	WJ - Applied Problems	COG+MATH / MATH	RA	Child	Ratio	Staff/Child - Positive	Mean Score	Classroom	NR	328	328	SE	0.133	0.122	Child	MLM - Sample Latino - Model Classroom Organization	Covariates: child/family level – pretest score, gender, ethnicity, maternal education, poverty, language, test interval, test in Spanish; classroom level - teacher education (BA), poverty, full-day, state, teacher/teacher’s assistant speaks Spanish, percent DDL, CLASS - Emotional Support, CLASS - Instructional Support, CLASS - Classroom Organization, CLASS * group	Yes	18	No, but controlled for pretest score
105	Downer 2012 - Latino	105b	A	WJ III or WM Applied Problems	WJ - Applied Problems	COG+MATH / MATH	RA	Child	Ratio	Staff/Child - Positive	Mean Score	Classroom	NR	328	328	t-test	1.55	0.122	Child	MLM - Sample Latino - Model Classroom Organization	Covariates: child/family level – pretest score, gender, ethnicity, maternal education, poverty, language, test interval, test in Spanish; classroom level - teacher education (BA), poverty, full-day, state, teacher/teacher’s assistant speaks Spanish, percent DDL, CLASS - Emotional Support, CLASS - Instructional Support, CLASS - Classroom Organization, CLASS * group	Yes	18	No, but controlled for pretest score
105	Downer 2012 - DLL	105a	A	WJ III or WM Applied Problems	WJ - Applied Problems	COG+MATH / MATH	RA	Child	Ratio	Staff/Child - Positive	Mean Score	Classroom	NR	956	956	B	0.206	0.123	Child	MLM - Sample DLL - Model Classroom Organization	Covariates: child/family level – pretest score, gender, ethnicity, maternal education, poverty, language, test interval, test in Spanish, DLL status; classroom level - teacher education (BA), poverty, full-day, state, teacher/teacher’s assistant speaks Spanish, percent DDL, CLASS - Emotional Support, CLASS - Instructional Support, CLASS - Classroom Organization, CLASS * group	Yes	19	No, but controlled for pretest score
105	Downer 2012 - DLL	105a	A	WJ III or WM Applied Problems	WJ - Applied Problems	COG+MATH / MATH	RA	Child	Ratio	Staff/Child - Positive	Mean Score	Classroom	NR	956	956	SE	0.133	0.123	Child	MLM - Sample DLL - Model Classroom Organization	Covariates: child/family level – pretest score, gender, ethnicity, maternal education, poverty, language, test interval, test in Spanish, DLL status; classroom level - teacher education (BA), poverty, full-day, state, teacher/teacher’s assistant speaks Spanish, percent DDL, CLASS - Emotional Support, CLASS - Instructional Support, CLASS - Classroom Organization, CLASS * group	Yes	19	No, but controlled for pretest score
105	Downer 2012 - DLL	105a	A	WJ III or WM Applied Problems	WJ - Applied Problems	COG+MATH / MATH	RA	Child	Ratio	Staff/Child - Positive	Mean Score	Classroom	NR	956	956	t-test	1.55	0.123	Child	MLM - Sample DLL - Model Classroom Organization	Covariates: child/family level – pretest score, gender, ethnicity, maternal education, poverty, language, test interval, test in Spanish, DLL status; classroom level - teacher education (BA), poverty, full-day, state, teacher/teacher’s assistant speaks Spanish, percent DDL, CLASS - Emotional Support, CLASS - Instructional Support, CLASS - Classroom Organization, CLASS * group	Yes	19	No, but controlled for pretest score
105	Downer 2012 - DLL	105a	A	WJ III or WM Applied Problems	WJ - Applied Problems	COG+MATH / MATH	RA	Child	Ratio	Staff/Child - Positive	Mean Score	Classroom	NR	956	956	B	0.162	0.229	Child	MLM - Sample DLL - Model Emotional Support	Covariates: child/family level – pretest score, gender, ethnicity, maternal education, poverty, language, test interval, test in Spanish, DLL status; classroom level - teacher education (BA), poverty, full-day, state, teacher/teacher’s assistant speaks Spanish, percent DDL, CLASS - Emotional Support, CLASS - Instructional Support, CLASS - Classroom Organization, CLASS * group	Yes	19	No, but controlled for pretest score
105	Downer 2012 - DLL	105a	A	WJ III or WM Applied Problems	WJ - Applied Problems	COG+MATH / MATH	RA	Child	Ratio	Staff/Child - Positive	Mean Score	Classroom	NR	956	956	SE	0.134	0.229	Child	MLM - Sample DLL - Model Emotional Support	Covariates: child/family level – pretest score, gender, ethnicity, maternal education, poverty, language, test interval, test in Spanish, DLL status; classroom level - teacher education (BA), poverty, full-day, state, teacher/teacher’s assistant speaks Spanish, percent DDL, CLASS - Emotional Support, CLASS - Instructional Support, CLASS - Classroom Organization, CLASS * group	Yes	19	No, but controlled for pretest score
105	Downer 2012 - DLL	105a	A	WJ III or WM Applied Problems	WJ - Applied Problems	COG+MATH / MATH	RA	Child	Ratio	Staff/Child - Positive	Mean Score	Classroom	NR	956	956	t-test	1.20	0.229	Child	MLM - Sample DLL - Model Emotional Support	Covariates: child/family level – pretest score, gender, ethnicity, maternal education, poverty, language, test interval, test in Spanish, DLL status; classroom level - teacher education (BA), poverty, full-day, state, teacher/teacher’s assistant speaks Spanish, percent DDL, CLASS - Emotional Support, CLASS - Instructional Support, CLASS - Classroom Organization, CLASS * group	Yes	19	No, but controlled for pretest score
105	Downer 2012 - Latino	105b	A	WJ III or WM Applied Problems	WJ - Applied Problems	COG+MATH / MATH	RA	Child	Ratio	Staff/Child - Positive	Mean Score	Classroom	NR	328	328	B	0.161	0.230	Child	MLM - Sample Latino - Model Emotional Support	Covariates: child/family level – pretest score, gender, ethnicity, maternal education, poverty, language, test interval, test in Spanish; classroom level - teacher education (BA), poverty, full-day, state, teacher/teacher’s assistant speaks Spanish, percent DDL, CLASS - Emotional Support, CLASS - Instructional Support, CLASS - Classroom Organization, CLASS * group	Yes	18	No, but controlled for pretest score
105	Downer 2012 - Latino	105b	A	WJ III or WM Applied Problems	WJ - Applied Problems	COG+MATH / MATH	RA	Child	Ratio	Staff/Child - Positive	Mean Score	Classroom	NR	328	328	SE	0.134	0.230	Child	MLM - Sample Latino - Model Emotional Support	Covariates: child/family level – pretest score, gender, ethnicity, maternal education, poverty, language, test interval, test in Spanish; classroom level - teacher education (BA), poverty, full-day, state, teacher/teacher’s assistant speaks Spanish, percent DDL, CLASS - Emotional Support, CLASS - Instructional Support, CLASS - Classroom Organization, CLASS * group	Yes	18	No, but controlled for pretest score
105	Downer 2012 - Latino	105b	A	WJ III or WM Applied Problems	WJ - Applied Problems	COG+MATH / MATH	RA	Child	Ratio	Staff/Child - Positive	Mean Score	Classroom	NR	328	328	t-test	1.20	0.230	Child	MLM - Sample Latino - Model Emotional Support	Covariates: child/family level – pretest score, gender, ethnicity, maternal education, poverty, language, test interval, test in Spanish; classroom level - teacher education (BA), poverty, full-day, state, teacher/teacher’s assistant speaks Spanish, percent DDL, CLASS - Emotional Support, CLASS - Instructional Support, CLASS - Classroom Organization, CLASS * group	Yes	18	No, but controlled for pretest score
105	Downer 2012 - DLL	105a	A	WJ III or WM Applied Problems	WJ - Applied Problems	COG+MATH / MATH	RA	Child	Ratio	Staff/Child - Positive	Mean Score	Classroom	NR	956	956	B	0.153	0.248	Child	MLM - Sample DLL - Model Instructional Support	Covariates: child/family level – pretest score, gender, ethnicity, maternal education, poverty, language, test interval, test in Spanish, DLL status; classroom level - teacher education (BA), poverty, full-day, state, teacher/teacher’s assistant speaks Spanish, percent DDL, CLASS - Emotional Support, CLASS - Instructional Support, CLASS - Classroom Organization, CLASS * group	Yes	19	No, but controlled for pretest score
105	Downer 2012 - DLL	105a	A	WJ III or WM Applied Problems	WJ - Applied Problems	COG+MATH / MATH	RA	Child	Ratio	Staff/Child - Positive	Mean Score	Classroom	NR	956	956	SE	0.132	0.248	Child	MLM - Sample DLL - Model Instructional Support	Covariates: child/family level – pretest score, gender, ethnicity, maternal education, poverty, language, test interval, test in Spanish, DLL status; classroom level - teacher education (BA), poverty, full-day, state, teacher/teacher’s assistant speaks Spanish, percent DDL, CLASS - Emotional Support, CLASS - Instructional Support, CLASS - Classroom Organization, CLASS * group	Yes	19	No, but controlled for pretest score
105	Downer 2012 - DLL	105a	A	WJ III or WM Applied Problems	WJ - Applied Problems	COG+MATH / MATH	RA	Child	Ratio	Staff/Child - Positive	Mean Score	Classroom	NR	956	956	t-test	1.16	0.248	Child	MLM - Sample DLL - Model Instructional Support	Covariates: child/family level – pretest score, gender, ethnicity, maternal education, poverty, language, test interval, test in Spanish, DLL status; classroom level - teacher education (BA), poverty, full-day, state, teacher/teacher’s assistant speaks Spanish, percent DDL, CLASS - Emotional Support, CLASS - Instructional Support, CLASS - Classroom Organization, CLASS * group	Yes	19	No, but controlled for pretest score
105	Downer 2012 - Latino	105b	A	WJ III or WM Applied Problems	WJ - Applied Problems	COG+MATH / MATH	RA	Child	Ratio	Staff/Child - Positive	Mean Score	Classroom	NR	328	328	B	0.152	0.251	Child	MLM - Sample Latino - Model Instructional Support	Covariates: child/family level – pretest score, gender, ethnicity, maternal education, poverty, language, test interval, test in Spanish; classroom level - teacher education (BA), poverty, full-day, state, teacher/teacher’s assistant speaks Spanish, percent DDL, CLASS - Emotional Support, CLASS - Instructional Support, CLASS - Classroom Organization, CLASS * group	Yes	18	No, but controlled for pretest score
105	Downer 2012 - Latino	105b	A	WJ III or WM Applied Problems	WJ - Applied Problems	COG+MATH / MATH	RA	Child	Ratio	Staff/Child - Positive	Mean Score	Classroom	NR	328	328	SE	0.132	0.251	Child	MLM - Sample Latino - Model Instructional Support	Covariates: child/family level – pretest score, gender, ethnicity, maternal education, poverty, language, test interval, test in Spanish; classroom level - teacher education (BA), poverty, full-day, state, teacher/teacher’s assistant speaks Spanish, percent DDL, CLASS - Emotional Support, CLASS - Instructional Support, CLASS - Classroom Organization, CLASS * group	Yes	18	No, but controlled for pretest score
105	Downer 2012 - Latino	105b	A	WJ III or WM Applied Problems	WJ - Applied Problems	COG+MATH / MATH	RA	Child	Ratio	Staff/Child - Positive	Mean Score	Classroom	NR	328	328	t-test	1.15	0.251	Child	MLM - Sample Latino - Model Instructional Support	Covariates: child/family level – pretest score, gender, ethnicity, maternal education, poverty, language, test interval, test in Spanish; classroom level - teacher education (BA), poverty, full-day, state, teacher/teacher’s assistant speaks Spanish, percent DDL, CLASS - Emotional Support, CLASS - Instructional Support, CLASS - Classroom Organization, CLASS * group	Yes	18	No, but controlled for pretest score
112	Dotterer 2012		A	Naming Numbers	Identifying Numbers (Naming Numbers)	COG+MATH / MATH	RA	Child	Ratio	Staff/Child - Positive	Mean Score	Classroom	NR	3584	3584	B	0.02	NS	Child	HLM	Covariates: child/family level - gender, ethnicity, maternal education; classroom level – hours per day, % Caucasian, poverty, program, poverty x program, teacher education, ECERS – Language & Interaction, ECERS – Provision for Learning, CLASS - Emotional Climate, CLASS – Instructional Climate	Yes	13	YES	Nesting of children in the pre-K classroom was represented in the analysis using hierarchical linear models through estimating two variance terms – variability related to PK classroom and that of residual error. Weighted analyses were conducted to take into account the larger number of classes per state recruited in SWEEP
112	Dotterer 2012		A	Naming Numbers	Identifying Numbers (Naming Numbers)	COG+MATH / MATH	RA	Child	Ratio	Staff/Child - Positive	Mean Score	Classroom	NR	3584	3584	SE	0.04	NS	Child	HLM	Covariates: child/family level - gender, ethnicity, maternal education; classroom level – hours per day, % Caucasian, poverty, program, poverty x program, teacher education, ECERS – Language & Interaction, ECERS – Provision for Learning, CLASS - Emotional Climate, CLASS – Instructional Climate	Yes	13	YES	Nesting of children in the pre-K classroom was represented in the analysis using hierarchical linear models through estimating two variance terms – variability related to PK classroom and that of residual error. Weighted analyses were conducted to take into account the larger number of classes per state recruited in SWEEP
112	Dotterer 2012		A	WJ III Applied Problems	WJ - Applied Problems	COG+MATH / MATH	RA	Child	Ratio	Staff/Child - Positive	Mean Score	Classroom	NR	3584	3584	B	0.13	NS	Child	HLM	Covariates: child/family level - gender, ethnicity, maternal education; classroom level – hours per day, % Caucasian, poverty, program, poverty x program, teacher education, ECERS – Language & Interaction, ECERS – Provision for Learning, CLASS - Emotional Climate, CLASS – Instructional Climate	Yes	13	YES	Nesting of children in the pre-K classroom was represented in the analysis using hierarchical linear models through estimating two variance terms – variability related to PK classroom and that of residual error. Weighted analyses were conducted to take into account the larger number of classes per state recruited in SWEEP
112	Dotterer 2012		A	WJ III Applied Problems	WJ - Applied Problems	COG+MATH / MATH	RA	Child	Ratio	Staff/Child - Positive	Mean Score	Classroom	NR	3584	3584	SE	0.14	NS	Child	HLM	Covariates: child/family level - gender, ethnicity, maternal education; classroom level – hours per day, % Caucasian, poverty, program, poverty x program, teacher education, ECERS – Language & Interaction, ECERS – Provision for Learning, CLASS - Emotional Climate, CLASS – Instructional Climate	Yes	13	YES	Nesting of children in the pre-K classroom was represented in the analysis using hierarchical linear models through estimating two variance terms – variability related to PK classroom and that of residual error. Weighted analyses were conducted to take into account the larger number of classes per state recruited in SWEEP
119	Anders 2012			Kaufman Assessment Battery for Children (Kaufman Assessment Battery for Children (K-ABC)) (German Version) Arithmetic	K-ABC - Math	COG+MATH / MATH	RA	Child	Ratio	Child/Staff Ratio - Inverse	Mean Score	NR	NR	532	532	B	-0.11	< .05	Child	Intercept Model 3-Latent growth curve analyses predicting the development of numeracy skills from the first to the third point of measurement	pretest, age, gender, language (German/other), highest socioeconomic status in the family (SES), maternal education, age at entry to preschool, HLE-literacy, HLE-numeracy	yes	9	No, but controlled for pretest score
119	Anders 2012			Kaufman Assessment Battery for Children (Kaufman Assessment Battery for Children (K-ABC)) (German Version) Arithmetic	K-ABC - Math	COG+MATH / MATH	RA	Child	Ratio	Child/Staff Ratio - Inverse	Mean Score	NR	NR	532	532	B	-0.12	< .05	Child	Intercept Model 4b-Latent growth curve analyses predicting the development of numeracy skills from the first to the third point of measurement	pretest, age, gender, language (German/other), highest socioeconomic status in the family (SES), maternal education, age at entry to preschool, HLE-literacy, HLE-numeracy	yes	9	No, but controlled for pretest score
119	Anders 2012			Kaufman Assessment Battery for Children (Kaufman Assessment Battery for Children (K-ABC)) (German Version) Arithmetic	K-ABC - Math	COG+MATH / MATH	RA	Child	Ratio	Child/Staff Ratio - Inverse	Mean Score	NR	NR	532	532	B	-0.12	< .05	Child	Intercept Model 4c-Latent growth curve analyses predicting the development of numeracy skills from the first to the third point of measurement	pretest, age, gender, language (German/other), highest socioeconomic status in the family (SES), maternal education, age at entry to preschool, HLE-literacy, HLE-numeracy	yes	9	No, but controlled for pretest score
119	Anders 2012			Kaufman Assessment Battery for Children (Kaufman Assessment Battery for Children (K-ABC)) (German Version) Arithmetic	K-ABC - Math	COG+MATH / MATH	RA	Child	Ratio	Child/Staff Ratio - Inverse	Mean Score	NR	NR	532	532	B	-0.11	< .05	Child	Intercept Model 4d-Latent growth curve analyses predicting the development of numeracy skills from the first to the third point of measurement	pretest, age, gender, language (German/other), highest socioeconomic status in the family (SES), maternal education, age at entry to preschool, HLE-literacy, HLE-numeracy	yes	9	No, but controlled for pretest score
119	Anders 2012			Kaufman Assessment Battery for Children (Kaufman Assessment Battery for Children (K-ABC)) (German Version) Arithmetic	K-ABC - Math	COG+MATH / MATH	RA	Child	Ratio	Child/Staff Ratio - Inverse	Mean Score	NR	NR	532	532	SE	0.06	< .05	Child	Intercept Model 3-Latent growth curve analyses predicting the development of numeracy skills from the first to the third point of measurement	pretest, age, gender, language (German/other), highest socioeconomic status in the family (SES), maternal education, age at entry to preschool, HLE-literacy, HLE-numeracy	yes	9	No, but controlled for pretest score
119	Anders 2012			Kaufman Assessment Battery for Children (Kaufman Assessment Battery for Children (K-ABC)) (German Version) Arithmetic	K-ABC - Math	COG+MATH / MATH	RA	Child	Ratio	Child/Staff Ratio - Inverse	Mean Score	NR	NR	532	532	SE	0.06	< .05	Child	Intercept Model 4b-Latent growth curve analyses predicting the development of numeracy skills from the first to the third point of measurement	pretest, age, gender, language (German/other), highest socioeconomic status in the family (SES), maternal education, age at entry to preschool, HLE-literacy, HLE-numeracy	yes	9	No, but controlled for pretest score
119	Anders 2012			Kaufman Assessment Battery for Children (Kaufman Assessment Battery for Children (K-ABC)) (German Version) Arithmetic	K-ABC - Math	COG+MATH / MATH	RA	Child	Ratio	Child/Staff Ratio - Inverse	Mean Score	NR	NR	532	532	SE	0.06	< .05	Child	Intercept Model 4c-Latent growth curve analyses predicting the development of numeracy skills from the first to the third point of measurement	pretest, age, gender, language (German/other), highest socioeconomic status in the family (SES), maternal education, age at entry to preschool, HLE-literacy, HLE-numeracy	yes	9	No, but controlled for pretest score
119	Anders 2012			Kaufman Assessment Battery for Children (Kaufman Assessment Battery for Children (K-ABC)) (German Version) Arithmetic	K-ABC - Math	COG+MATH / MATH	RA	Child	Ratio	Child/Staff Ratio - Inverse	Mean Score	NR	NR	532	532	SE	0.06	< .05	Child	Intercept Model 4d-Latent growth curve analyses predicting the development of numeracy skills from the first to the third point of measurement	pretest, age, gender, language (German/other), highest socioeconomic status in the family (SES), maternal education, age at entry to preschool, HLE-literacy, HLE-numeracy	yes	9	No, but controlled for pretest score
119	Anders 2012			Kaufman Assessment Battery for Children (Kaufman Assessment Battery for Children (K-ABC)) (German Version) Arithmetic	K-ABC - Math	COG+MATH / MATH	RA	Child	Ratio	Child/Staff Ratio - Inverse	Mean Score	NR	NR	532	532	B	-0.11	< .10	Child	Intercept Model 4a-Latent growth curve analyses predicting the development of numeracy skills from the first to the third point of measurement	pretest, age, gender, language (German/other), highest socioeconomic status in the family (SES), maternal education, age at entry to preschool, HLE-literacy, HLE-numeracy	yes	9	No, but controlled for pretest score
119	Anders 2012			Kaufman Assessment Battery for Children (Kaufman Assessment Battery for Children (K-ABC)) (German Version) Arithmetic	K-ABC - Math	COG+MATH / MATH	RA	Child	Ratio	Child/Staff Ratio - Inverse	Mean Score	NR	NR	532	532	SE	0.06	< .10	Child	Intercept Model 4a-Latent growth curve analyses predicting the development of numeracy skills from the first to the third point of measurement	pretest, age, gender, language (German/other), highest socioeconomic status in the family (SES), maternal education, age at entry to preschool, HLE-literacy, HLE-numeracy	yes	9	No, but controlled for pretest score
119	Anders 2012			Kaufman Assessment Battery for Children (Kaufman Assessment Battery for Children (K-ABC)) (German Version) Arithmetic	K-ABC - Math	COG+MATH / MATH	RA	Child	Ratio	Child/Staff Ratio - Inverse	Mean Score	NR	NR	532	532	B	-0.12	NS	Child	Slope Model 3- Latent growth curve analyses predicting the development of numeracy skills from the first to the third point of measurement	pretest, age, gender, language (German/other), highest socioeconomic status in the family (SES), maternal education, age at entry to preschool, HLE-literacy, HLE-numeracy	yes	9	No, but controlled for pretest score
119	Anders 2012			Kaufman Assessment Battery for Children (Kaufman Assessment Battery for Children (K-ABC)) (German Version) Arithmetic	K-ABC - Math	COG+MATH / MATH	RA	Child	Ratio	Child/Staff Ratio - Inverse	Mean Score	NR	NR	532	532	B	-0.09	NS	Child	Slope Model 4a- Latent growth curve analyses predicting the development of numeracy skills from the first to the third point of measurement	pretest, age, gender, language (German/other), highest socioeconomic status in the family (SES), maternal education, age at entry to preschool, HLE-literacy, HLE-numeracy	yes	9	No, but controlled for pretest score
119	Anders 2012			Kaufman Assessment Battery for Children (Kaufman Assessment Battery for Children (K-ABC)) (German Version) Arithmetic	K-ABC - Math	COG+MATH / MATH	RA	Child	Ratio	Child/Staff Ratio - Inverse	Mean Score	NR	NR	532	532	B	-0.09	NS	Child	Slope Model 4b- Latent growth curve analyses predicting the development of numeracy skills from the first to the third point of measurement	pretest, age, gender, language (German/other), highest socioeconomic status in the family (SES), maternal education, age at entry to preschool, HLE-literacy, HLE-numeracy	yes	9	No, but controlled for pretest score
119	Anders 2012			Kaufman Assessment Battery for Children (Kaufman Assessment Battery for Children (K-ABC)) (German Version) Arithmetic	K-ABC - Math	COG+MATH / MATH	RA	Child	Ratio	Child/Staff Ratio - Inverse	Mean Score	NR	NR	532	532	B	-0.10	NS	Child	Slope Model 4c- Latent growth curve analyses predicting the development of numeracy skills from the first to the third point of measurement	pretest, age, gender, language (German/other), highest socioeconomic status in the family (SES), maternal education, age at entry to preschool, HLE-literacy, HLE-numeracy	yes	9	No, but controlled for pretest score
119	Anders 2012			Kaufman Assessment Battery for Children (Kaufman Assessment Battery for Children (K-ABC)) (German Version) Arithmetic	K-ABC - Math	COG+MATH / MATH	RA	Child	Ratio	Child/Staff Ratio - Inverse	Mean Score	NR	NR	532	532	B	-0.11	NS	Child	Slope Model 4d- Latent growth curve analyses predicting the development of numeracy skills from the first to the third point of measurement	pretest, age, gender, language (German/other), highest socioeconomic status in the family (SES), maternal education, age at entry to preschool, HLE-literacy, HLE-numeracy	yes	9	No, but controlled for pretest score
119	Anders 2012			Kaufman Assessment Battery for Children (Kaufman Assessment Battery for Children (K-ABC)) (German Version) Arithmetic	K-ABC - Math	COG+MATH / MATH	RA	Child	Ratio	Child/Staff Ratio - Inverse	Mean Score	NR	NR	532	532	SE	0.08	NS	Child	Slope Model 3- Latent growth curve analyses predicting the development of numeracy skills from the first to the third point of measurement	pretest, age, gender, language (German/other), highest socioeconomic status in the family (SES), maternal education, age at entry to preschool, HLE-literacy, HLE-numeracy	yes	9	No, but controlled for pretest score
119	Anders 2012			Kaufman Assessment Battery for Children (Kaufman Assessment Battery for Children (K-ABC)) (German Version) Arithmetic	K-ABC - Math	COG+MATH / MATH	RA	Child	Ratio	Child/Staff Ratio - Inverse	Mean Score	NR	NR	532	532	SE	0.08	NS	Child	Slope Model 4a- Latent growth curve analyses predicting the development of numeracy skills from the first to the third point of measurement	pretest, age, gender, language (German/other), highest socioeconomic status in the family (SES), maternal education, age at entry to preschool, HLE-literacy, HLE-numeracy	yes	9	No, but controlled for pretest score
119	Anders 2012			Kaufman Assessment Battery for Children (Kaufman Assessment Battery for Children (K-ABC)) (German Version) Arithmetic	K-ABC - Math	COG+MATH / MATH	RA	Child	Ratio	Child/Staff Ratio - Inverse	Mean Score	NR	NR	532	532	SE	0.08	NS	Child	Slope Model 4b- Latent growth curve analyses predicting the development of numeracy skills from the first to the third point of measurement	pretest, age, gender, language (German/other), highest socioeconomic status in the family (SES), maternal education, age at entry to preschool, HLE-literacy, HLE-numeracy	yes	9	No, but controlled for pretest score
119	Anders 2012			Kaufman Assessment Battery for Children (Kaufman Assessment Battery for Children (K-ABC)) (German Version) Arithmetic	K-ABC - Math	COG+MATH / MATH	RA	Child	Ratio	Child/Staff Ratio - Inverse	Mean Score	NR	NR	532	532	SE	0.08	NS	Child	Slope Model 4c- Latent growth curve analyses predicting the development of numeracy skills from the first to the third point of measurement	pretest, age, gender, language (German/other), highest socioeconomic status in the family (SES), maternal education, age at entry to preschool, HLE-literacy, HLE-numeracy	yes	9	No, but controlled for pretest score
119	Anders 2012			Kaufman Assessment Battery for Children (Kaufman Assessment Battery for Children (K-ABC)) (German Version) Arithmetic	K-ABC - Math	COG+MATH / MATH	RA	Child	Ratio	Child/Staff Ratio - Inverse	Mean Score	NR	NR	532	532	SE	0.08	NS	Child	Slope Model 4d- Latent growth curve analyses predicting the development of numeracy skills from the first to the third point of measurement	pretest, age, gender, language (German/other), highest socioeconomic status in the family (SES), maternal education, age at entry to preschool, HLE-literacy, HLE-numeracy	yes	9	No, but controlled for pretest score
145	Colwel 2013		N	Early Childhood Longitudinal Study - Math	ECLS-B - Math	COG+MATH / MATH	RA	Child	Ratio	Child/Staff Ratio - Inverse	Child/Staff Ratio	Classroom	1000	1000	1000	Beta	0.08	0.05	Child	HLM	Covariates: child/family levell - pretest score, gender, ethnicity, low birth weight, breastfed, well-child doctor visits, received WIC, lagged (a) health 9 mo. & 2 yr., (b) absence of common illness 9 mo. & 2 yr., (c) temperament 9 mo. & 2 yr., absence of injury; family level – maternal (a) birthplace not US, (b) other child ages < 6, (c) other children 6-18 years, (d) employment status, (e) mar…	Yes	35	No, but controlled for pretest score
155	Reid 2013		A	WJ Applied Problems	WJ - Applied Problems	COG+MATH / MATH	RA	Child	Ratio	Guideline met (10:1) - Positive	binary (1= 10:1 or lower, 0 = 11:1 or higher)	NR	NR	2966	2966	Beta	NR	NS	Child	HLM	Covariates: child/family level - pretest score, gender, age, SES, ethnicity, single parent, ELL status, IEP status; classroom level - SES, deviation of income, percent Caucasian, CLASS - Instructional Quality, teacher has BA, teacher has more than a BA, class size (less than 18), full-day, Head Start, interaction terms; (variables dropped from final models due to insignificance – family income, m…	Yes	17+	No, but controlled for pretest score
162	Sabol 2013		A	WJ Applied Problems	WJ - Applied Problems	COG+MATH / MATH	RA	child	Ratio	Child/Staff Ratio - Inverse	Child/Staff Ratio	Classroom	2419	2419	2419	beta	0.01	NS	Child	HLM Model 8	Covariates: child/family level - pretest score, gender, ethnicity, maternal education, poverty, household size, attend pre-k prior year; classroom level -state, ethnicity, Head Start	Yes	10	no, but controlled for pretest score
162	Sabol 2013		A	WJ Applied Problems	WJ - Applied Problems	COG+MATH / MATH	RA	Child	Ratio	Child/Staff Ratio - Inverse	Child/Staff Ratio	Classroom	2419	2419	2419	Pearson Correlation	0.01	NS	Child	Pearson's Correlation	none	Yes	0	No
38	NICHD 1999		Q	All child outcomes?	Combo (all child outcomes)	COMBO	RA	NR	Ratio	Guideline (7:1) Me/Not Met - Positive	Mean Score	NR	NR	250	250	F-Ratio	NR	NS	Child	MANCOVA	Covariates: ratio of income to needs, maternal sensitivity	Yes	2	NO
87	Seppanen 1993			Child Behavior Rating Scale	CBRS Total Score	COMBO	Teacher	Classroom	Ratio	Child/Staff Ratio - Inverse	Mean Score	Classroom	NR	673	673	partial correlation	NR	NS	Child	partial correlation	Classroom PSI score in the fall	No	1	NO	Controls: average entering (Fall) PSI of the class
4	Burchinal 2002		D	PPVT-Revised	Peabody Picture Vocabulary Test	LANG	RA	Child	Ratio	Guidelines met (7:1) - Positive	Mean Score	Classroom	NR	828	828	B	2.21	NS	Child	HLM - Model 2: In-Service Workshops	Covariates: child/family level - gender, ethnicity, maternal education; classroom level – state, experience, teacher professional development (In-service workshops, workshops in the community, or workshops at professional meeting), formal training BA or BS in ECE or (a) AA/CDA in ECE, (b) college ECE courses, (c) workshops only/no formal training	Yes	9	NO
4	Burchinal 2002		D	PPVT-Revised	Peabody Picture Vocabulary Test	LANG	RA	Child	Ratio	Guidelines met (7:1) - Positive	Mean Score	Classroom	NR	828	828	B	2.29	NS	Child	NLM - Model 3: Workshops in Community	Covariates: child/family level - gender, ethnicity, maternal education; classroom level – state, experience, teacher professional development (In-service workshops, workshops in the community, or workshops at professional meeting), formal training BA or BS in ECE or (a) AA/CDA in ECE, (b) college ECE courses, (c) workshops only/no formal training	Yes	9	NO
4	Burchinal 2002		D	PPVT-Revised	Peabody Picture Vocabulary Test	LANG	RA	Child	Ratio	Guidelines met (7:1) - Positive	Mean Score	Classroom	NR	828	828	B	2.2	NS	Child	HLM - Model 4: Workshops at Professional Meetings	Covariates: child/family level - gender, ethnicity, maternal education; classroom level – state, experience, teacher professional development (In-service workshops, workshops in the community, or workshops at professional meeting), formal training BA or BS in ECE or (a) AA/CDA in ECE, (b) college ECE courses, (c) workshops only/no formal training	Yes	9	NO
4	Burchinal 2002		D	PPVT-Revised	Peabody Picture Vocabulary Test	LANG	RA	Child	Ratio	Guidelines met (7:1) - Positive	Mean Score	Classroom	NR	828	828	SE	1.32	NS	Child	HLM - Model 2: In-Service Workshops	Covariates: child/family level - gender, ethnicity, maternal education; classroom level – state, experience, teacher professional development (In-service workshops, workshops in the community, or workshops at professional meeting), formal training BA or BS in ECE or (a) AA/CDA in ECE, (b) college ECE courses, (c) workshops only/no formal training	Yes	9	NO
4	Burchinal 2002		D	PPVT-Revised	Peabody Picture Vocabulary Test	LANG	RA	Child	Ratio	Guidelines met (7:1) - Positive	Mean Score	Classroom	NR	828	828	SE	1.31	NS	Child	NLM - Model 3: Workshops in Community	Covariates: child/family level - gender, ethnicity, maternal education; classroom level – state, experience, teacher professional development (In-service workshops, workshops in the community, or workshops at professional meeting), formal training BA or BS in ECE or (a) AA/CDA in ECE, (b) college ECE courses, (c) workshops only/no formal training	Yes	9	NO
4	Burchinal 2002		D	PPVT-Revised	Peabody Picture Vocabulary Test	LANG	RA	Child	Ratio	Guidelines met (7:1) - Positive	Mean Score	Classroom	NR	828	828	SE	1.31	NS	Child	HLM - Model 4: Workshops at Professional Meetings	Covariates: child/family level - gender, ethnicity, maternal education; classroom level – state, experience, teacher professional development (In-service workshops, workshops in the community, or workshops at professional meeting), formal training BA or BS in ECE or (a) AA/CDA in ECE, (b) college ECE courses, (c) workshops only/no formal training	Yes	9	NO
7	Burchinal, Roberts 2000		T	SICD-Expressive Communication Age	SICD-Expressive Communication Age	LANG	RA	Child	Ratio	Guideline met (6:1) - Inverse	Mean Score	Child	51	51	51	Pearson Correlation	-0.51	0.001	Child	Pearson's Correlation	none	Yes	0	NO
7	Burchinal, Roberts 2000		T	SICD-Receptive Communication Age	SICD-Receptive Communication Age	LANG	RA	Child	Ratio	Guideline met (6:1) - Inverse	Mean Score	Child	51	51	51	Pearson Correlation	-0.31	NS	Child	Pearson's Correlation	none	Yes	0	NO
20	Howes 1997		D	PPVT-Revised	Peabody Picture Vocabulary Test	LANG	RA	Child	Ratio	Guildelines met (2 to 3 years: 1:6; for 3 to 5 years 1:8; for 5 to 6 years: 1:10) - F-Ratio - Positive	Mean Score	Child?	760	760	760	F-Ratio	2.68	NS	Child	Guildelines met (2 to 3 years: 1:6; for 3 to 5 years 1:8; for 5 to 6 years: 1:10) - F-Ratio - Positive	maternal education; classroom	Yes	2	NO
20	Howes 1997		D	WJ-ACH Revised Reading	WJ - Letter Word ID	LANG	RA	Child	Ratio	Guildelines met (2 to 3 years: 1:6; for 3 to 5 years 1:8; for 5 to 6 years: 1:10) - F-Ratio - Positive	Mean Score	Child?	760	760	760	F-Ratio	10.6	0.01	Child	Scheffe test showed that In Compliance > Out of Compliance	maternal education; classroom	Yes	2	NO
21	Howes 2008		A	Academic Rating Scale - Langauge/Literacy	ARS - Language/Literacy	LANG	Teacher	NR	Ratio	Child/Staff Ratio - Inverse	Mean Score	NR	NR	1824	1824	Pearson Correlation	0.09	0.001	Child	Pearson's Correlation	none	Yes	0	YES
21	Howes 2008		A	Academic Rating Scale - Langauge/Literacy	ARS - Language/Literacy	LANG	Teacher	Child	Ratio	Child/Staff Ratio - Inverse	Mean Score	NR	1824	1824	1824	B	0.01	NS	Child	Model 1: Quality as a composite	Covariates: child/family level - state, gender, child age at fall assessment, ethnicity, maternal education, poverty, number of people in the household; classroom level - teacher education (BA), in/out school, full/part-day, T-C relationship, quality composite	Yes	12	YES
21	Howes 2008		A	Academic Rating Scale - Langauge/Literacy	ARS - Language/Literacy	LANG	Teacher	Child	Ratio	Child/Staff Ratio - Inverse	Mean Score	NR	1824	1824	1824	SE	0.01	NS	Child	Model 1: Quality as a composite	Covariates: child/family level - state, gender, child age at fall assessment, ethnicity, maternal education, poverty, number of people in the household; classroom level - teacher education (BA), in/out school, full/part-day, T-C relationship, quality composite	Yes	12	YES
21	Howes 2008		A	Naming Letters	Identifying Letters (Naming Letters)	LANG	RA	NR	Ratio	Child/Staff Ratio - Inverse	Mean Score	NR	NR	1803	1803	Pearson Correlation	0.11	0.001	Child	Pearson's Correlation	none	Yes	0	YES
21	Howes 2008		A	Naming Letters	Identifying Letters (Naming Letters)	LANG	RA	Child	Ratio	Child/Staff Ratio - Inverse	Mean Score	NR	1803	1803	1803	B	0.06	NS	Child	Model 1: Quality as a composite	Covariates: child/family level - state, gender, child age at fall assessment, ethnicity, maternal education, poverty, number of people in the household; classroom level - teacher education (BA), in/out school, full/part-day, T-C relationship, quality composite	Yes	12	YES
21	Howes 2008		A	Naming Letters	Identifying Letters (Naming Letters)	LANG	RA	Child	Ratio	Child/Staff Ratio - Inverse	Mean Score	NR	1803	1803	1803	SE	0.06	NS	Child	Model 1: Quality as a composite	Covariates: child/family level - state, gender, child age at fall assessment, ethnicity, maternal education, poverty, number of people in the household; classroom level - teacher education (BA), in/out school, full/part-day, T-C relationship, quality composite	Yes	12	YES
21	Howes 2008		A	Oral & Written Language Scales - Oral Expression Scale	OWLS - Oral Expression Scale	LANG	RA	Child	Ratio	Child/Staff Ratio - Inverse	Mean Score	NR	1790	1790	1790	B	0.1	NS	Child	Model 1: Quality as a composite	Covariates: child/family level - state, gender, child age at fall assessment, ethnicity, maternal education, poverty, number of people in the household; classroom level - teacher education (BA), in/out school, full/part-day, T-C relationship, quality composite	Yes	12	YES
21	Howes 2008		A	Oral & Written Language Scales - Oral Expression Scale	OWLS - Oral Expression Scale	LANG	RA	Child	Ratio	Child/Staff Ratio - Inverse	Mean Score	NR	1790	1790	1790	SE	0.08	NS	Child	Model 1: Quality as a composite	Covariates: child/family level - state, gender, child age at fall assessment, ethnicity, maternal education, poverty, number of people in the household; classroom level - teacher education (BA), in/out school, full/part-day, T-C relationship, quality composite	Yes	12	YES
21	Howes 2008		A	Oral & Written Language Scales - Oral Expression Scale	OWLS - Oral Expression Scale	LANG	RA	NR	Ratio	Child/Staff Ratio - Inverse	Mean Score	NR	NR	1790	1790	Pearson Correlation	0.03	NS	Child	Pearson's Correlation	none	Yes	0	YES
21	Howes 2008		A	PPVT Receptive Language	Peabody Picture Vocabulary Test	LANG	RA	Child	Ratio	Child/Staff Ratio - Inverse	Mean Score	NR	1960	1960	1960	B	0.1	NS	Child	Model 1: Quality as a composite	Covariates: child/family level - state, gender, child age at fall assessment, ethnicity, maternal education, poverty, number of people in the household; classroom level - teacher education (BA), in/out school, full/part-day, T-C relationship, quality composite	Yes	12	YES
21	Howes 2008		A	PPVT Receptive Language	Peabody Picture Vocabulary Test	LANG	RA	Child	Ratio	Child/Staff Ratio - Inverse	Mean Score	NR	1960	1960	1960	SE	0.09	NS	Child	Model 1: Quality as a composite	Covariates: child/family level - state, gender, child age at fall assessment, ethnicity, maternal education, poverty, number of people in the household; classroom level - teacher education (BA), in/out school, full/part-day, T-C relationship, quality composite	Yes	12	YES
21	Howes 2008		A	PPVT Receptive Language	Peabody Picture Vocabulary Test	LANG	RA	NR	Ratio	Child/Staff Ratio - Inverse	Mean Score	NR	NR	1960	1960	Pearson Correlation	0.02	NS	Child	Pearson's Correlation	none	Yes	0	YES
29	Mashburn, Pianta 2008		A	Letter-Naming Test	Identifying Letters (Letter-Naming Test)	LANG	RA	Child	Ratio	Guidelines met (10:1) - Inverse	Mean Score	Classroom	2439	2439	2439	B	-1.01	NS	Child	Model 2: Infrastructure and design	Covariates: child/family level - pretest scores, gender, ethnicity, mother’s education, poverty; class level – state, teacher (a) BA, (b) ECE/CD, (c) teacher’s aide has CDA degree, group size is 20, comprehensive curriculum; program level - serves meals, has health services, provides family services	Yes	14	No, but controlled for pretest score
29	Mashburn, Pianta 2008		A	Letter-Naming Test	Identifying Letters (Letter-Naming Test)	LANG	RA	Child	Ratio	Guidelines met (10:1) - Inverse	Mean Score	Classroom	2439	2439	2439	SE	0.53	NS	Child	Model 2: Infrastructure and design	Covariates: child/family level - pretest scores, gender, ethnicity, mother’s education, poverty; class level – state, teacher (a) BA, (b) ECE/CD, (c) teacher’s aide has CDA degree, group size is 20, comprehensive curriculum; program level - serves meals, has health services, provides family services	Yes	14	No, but controlled for pretest score
29	Mashburn, Pianta 2008		A	Oral & Written Language Scales - Oral Expression Scale	OWLS - Oral Expression Scale	LANG	RA	Child	Ratio	Guidelines met (10:1) - Inverse	Mean Score	Classroom	2439	2439	2439	B	-0.25	NS	Child	Model 2: Infrastructure and design	Covariates: child/family level - pretest scores, gender, ethnicity, mother’s education, poverty; class level – state, teacher (a) BA, (b) ECE/CD, (c) teacher’s aide has CDA degree, group size is 20, comprehensive curriculum; program level - serves meals, has health services, provides family services	Yes	14	No, but controlled for pretest score
29	Mashburn, Pianta 2008		A	Oral & Written Language Scales - Oral Expression Scale	OWLS - Oral Expression Scale	LANG	RA	Child	Ratio	Guidelines met (10:1) - Inverse	Mean Score	Classroom	2439	2439	2439	SE	0.67	NS	Child	Model 2: Infrastructure and design	Covariates: child/family level - pretest scores, gender, ethnicity, mother’s education, poverty; class level – state, teacher (a) BA, (b) ECE/CD, (c) teacher’s aide has CDA degree, group size is 20, comprehensive curriculum; program level - serves meals, has health services, provides family services	Yes	14	No, but controlled for pretest score
29	Mashburn, Pianta 2008		A	PPVT-III	Peabody Picture Vocabulary Test	LANG	RA	Child	Ratio	Guidelines met (10:1) - Inverse	Mean Score	Classroom	2439	2439	2439	B	-0.12	NS	Child	Model 2: Infrastructure and design	Covariates: child/family level - pretest scores, gender, ethnicity, mother’s education, poverty; class level – state, teacher (a) BA, (b) ECE/CD, (c) teacher’s aide has CDA degree, group size is 20, comprehensive curriculum; program level - serves meals, has health services, provides family services	Yes	14	No, but controlled for pretest score
29	Mashburn, Pianta 2008		A	PPVT-III	Peabody Picture Vocabulary Test	LANG	RA	Child	Ratio	Guidelines met (10:1) - Inverse	Mean Score	Classroom	2439	2439	2439	SE	0.7	NS	Child	Model 2: Infrastructure and design	Covariates: child/family level - pretest scores, gender, ethnicity, mother’s education, poverty; class level – state, teacher (a) BA, (b) ECE/CD, (c) teacher’s aide has CDA degree, group size is 20, comprehensive curriculum; program level - serves meals, has health services, provides family services	Yes	14	No, but controlled for pretest score
29	Mashburn, Pianta 2008		A	WJ-III ACH: Rhyming	WJ - Rhyming	LANG	RA	Child	Ratio	Guidelines met (10:1) - Inverse	Mean Score	Classroom	2439	2439	2439	B	0.12	NS	Child	Model 2: Infrastructure and design	Covariates: child/family level - pretest scores, gender, ethnicity, mother’s education, poverty; class level – state, teacher (a) BA, (b) ECE/CD, (c) teacher’s aide has CDA degree, group size is 20, comprehensive curriculum; program level - serves meals, has health services, provides family services	Yes	14	No, but controlled for pretest score
29	Mashburn, Pianta 2008		A	WJ-III ACH: Rhyming	WJ - Rhyming	LANG	RA	Child	Ratio	Guidelines met (10:1) - Inverse	Mean Score	Classroom	2439	2439	2439	SE	0.25	NS	Child	Model 2: Infrastructure and design	Covariates: child/family level - pretest scores, gender, ethnicity, mother’s education, poverty; class level – state, teacher (a) BA, (b) ECE/CD, (c) teacher’s aide has CDA degree, group size is 20, comprehensive curriculum; program level - serves meals, has health services, provides family services	Yes	14	No, but controlled for pretest score
33	McCartney 1984		C	Adaptive Language Inventory	ALI - Total Score	LANG	Teacher	NR	Ratio	Child/Staff Ratio - Inverse	Mean Score	NR	NR	124	124	Pearson Correlation	-0.04	NS	Child	Pearson's Correlation	none	Yes	0	NO
33	McCartney 1984		C	Communication Task	Communication Task	LANG	RA	NR	Ratio	Child/Staff Ratio - Inverse	Mean Score	NR	NR	46	46	Pearson Correlation	-0.13	NS	Child	Pearson's Correlation	none	Yes	0	NO
33	McCartney 1984		C	PPVT-Revised	Peabody Picture Vocabulary Test	LANG	RA	NR	Ratio	Child/Staff Ratio - Inverse	Mean Score	NR	NR	131	131	Pearson Correlation	-0.18	0.05	Child	Pearson's Correlation	none	Yes	0	NO
33	McCartney 1984		C	Preschool Language Assessment Instrument (PLAI)	PLAI	LANG	RA	NR	Ratio	Child/Staff Ratio - Inverse	Mean Score	NR	NR	131	131	Pearson Correlation	0.03	NS	Child	Pearson's Correlation	none	Yes	0	NO
38	NICHD 1999		Q	Reynell Developmental Language Scales - Expressive Language	RDLS - Expressive Language	LANG	RA	Child	Ratio	Guideline (7:1) Met - Positive	Mean Score	NR	140	140	140	Adjusted Means	99.96	NS	Child	MANCOVA	Covariates: ratio of income to needs, maternal sensitivity	Yes	2	NO
38	NICHD 1999		Q	Reynell Developmental Language Scales - Expressive Language	RDLS - Expressive Language	LANG	RA	Child	Ratio	Guideline (7:1) Met - Positive	Mean Score	NR	140	140	140	SE	1.11	NS	Child	MANCOVA	Covariates: ratio of income to needs, maternal sensitivity	Yes	2	NO
38	NICHD 1999		Q	Reynell Developmental Language Scales - Expressive Language	RDLS - Expressive Language	LANG	RA	Child	Ratio	Guideline (7:1) Not Met- Positive	Mean Score	NR	110	110	110	Adjusted Means	97.6	NS	Child	MANCOVA	Covariates: ratio of income to needs, maternal sensitivity	Yes	2	NO
38	NICHD 1999		Q	Reynell Developmental Language Scales - Expressive Language	RDLS - Expressive Language	LANG	RA	Child	Ratio	Guideline (7:1) Not Met- Positive	Mean Score	NR	110	110	110	SE	1.25	NS	Child	MANCOVA	Covariates: ratio of income to needs, maternal sensitivity	Yes	2	NO
38	NICHD 1999		Q	Reynell Developmental Language Scales - Language Comprehension	RDLS - Language Comprehension	LANG	RA	Child	Ratio	Guideline (7:1) Met - Positive	Mean Score	NR	140	140	140	Adjusted Means	103.81	NS	Child	MANCOVA	Covariates: ratio of income to needs, maternal sensitivity	Yes	2	NO
38	NICHD 1999		Q	Reynell Developmental Language Scales - Language Comprehension	RDLS - Language Comprehension	LANG	RA	Child	Ratio	Guideline (7:1) Met - Positive	Mean Score	NR	140	140	140	SE	1.07	NS	Child	MANCOVA	Covariates: ratio of income to needs, maternal sensitivity	Yes	2	NO
38	NICHD 1999		Q	Reynell Developmental Language Scales - Language Comprehension	RDLS - Language Comprehension	LANG	RA	Child	Ratio	Guideline (7:1) Not Met- Positive	Mean Score	NR	110	110	110	Adjusted Means	101.02	NS	Child	MANCOVA	Covariates: ratio of income to needs, maternal sensitivity	Yes	2	NO
38	NICHD 1999		Q	Reynell Developmental Language Scales - Language Comprehension	RDLS - Language Comprehension	LANG	RA	Child	Ratio	Guideline (7:1) Not Met- Positive	Mean Score	NR	110	110	110	SE	1.21	NS	Child	MANCOVA	Covariates: ratio of income to needs, maternal sensitivity	Yes	2	NO
47	Studer 1992			PPVT-Revised	Peabody Picture Vocabulary Test	LANG	RA	NR	Ratio	F-Ratio (compared groups) - Positive	Mean Score	NR	89	89	89	Eta Squared	0.003	NR	Child	Anova	none	No	0	NO
47	Studer 1992			PPVT-Revised	Peabody Picture Vocabulary Test	LANG	RA	NR	Ratio	F-Ratio (compared groups) - Positive	Mean Score	NR	89	89	89	F-Ratio	0.14	NS	Child	Anova	none	No	0	NO
50	Travers 1980			PPVT	Peabody Picture Vocabulary Test	LANG	RA	NR	Ratio	Staff/Child - Positive	Mean Score	NR	NR	NR	1383	F-ratio	NR	NS	Center n = 54	Anova	none	No	0	YES	The results based on Phase III Quasi-Experiment within 49 centers: A one-way ANOVA, using the three groups on test scores (see notes and pgg.18)
50	Travers 1980			PPVT gains	Peabody Picture Vocabulary Test	LANG	RA	Center	Ratio	Staff/Child - Positive	Mean Score	Center	57	57	1383	Pearson Correlation	NR	NS	Center n = 57	Pearson's Correlation	none	No	0	YES	Based on correlations reported in text (pg.209) & also on pg.310 (table 6.2 of Technical appendix 4); Phase III n=57
53	Zellman 2008		Z	PPVT-III	Peabody Picture Vocabulary Test	LANG	RA	Child	Ratio	Child/Staff Ratio - Inverse	Mean Score	child	NR	1368	1368	B	-0.02	NS	Child	HLM	Covariates: child/family level - age at assessment, gender, learning problems, hours per week with provider, duration with provider, family income, maternal education (has a BA), minority status, speaks other language besides English, parents' child-rearing style; classroom level - Head Start program, nonprofit organization, level of intervention intensity as determined by Qualistar	Yes	13	NO
53	Zellman 2008		Z	PPVT-III	Peabody Picture Vocabulary Test	LANG	RA	Child	Ratio	Child/Staff Ratio - Inverse	Mean Score	child	NR	1368	1368	SE	0.031	NS	Child	HLM	Covariates: child/family level - age at assessment, gender, learning problems, hours per week with provider, duration with provider, family income, maternal education (has a BA), minority status, speaks other language besides English, parents' child-rearing style; classroom level - Head Start program, nonprofit organization, level of intervention intensity as determined by Qualistar	Yes	13	NO
53	Zellman 2008		Z	WJ-III ACH - Letter-Word ID	WJ - Letter Word ID	LANG	RA	Child	Ratio	Child/Staff Ratio - Inverse	Mean Score	child	NR	1368	1368	B	0.033	NS	Child	HLM	Covariates: child/family level - age at assessment, gender, learning problems, hours per week with provider, duration with provider, family income, maternal education (has a BA), minority status, speaks other language besides English, parents' child-rearing style; classroom level - Head Start program, nonprofit organization, level of intervention intensity as determined by Qualistar	Yes	13	NO
53	Zellman 2008		Z	WJ-III ACH - Letter-Word ID	WJ - Letter Word ID	LANG	RA	Child	Ratio	Child/Staff Ratio - Inverse	Mean Score	child	NR	1368	1368	SE	0.032	NS	Child	HLM	Covariates: child/family level - age at assessment, gender, learning problems, hours per week with provider, duration with provider, family income, maternal education (has a BA), minority status, speaks other language besides English, parents' child-rearing style; classroom level - Head Start program, nonprofit organization, level of intervention intensity as determined by Qualistar	Yes	13	NO
53	Zellman 2008		Z	WJ-III ACH - Passage Comprehension	WJ - Passage Comprehension	LANG	RA	Child	Ratio	Child/Staff Ratio - Inverse	Mean Score	child	NR	1368	1368	B	0.032	NS	Child	HLM	Covariates: child/family level - age at assessment, gender, learning problems, hours per week with provider, duration with provider, family income, maternal education (has a BA), minority status, speaks other language besides English, parents' child-rearing style; classroom level - Head Start program, nonprofit organization, level of intervention intensity as determined by Qualistar	Yes	13	NO
53	Zellman 2008		Z	WJ-III ACH - Passage Comprehension	WJ - Passage Comprehension	LANG	RA	Child	Ratio	Child/Staff Ratio - Inverse	Mean Score	child	NR	1368	1368	SE	0.033	NS	Child	HLM	Covariates: child/family level - age at assessment, gender, learning problems, hours per week with provider, duration with provider, family income, maternal education (has a BA), minority status, speaks other language besides English, parents' child-rearing style; classroom level - Head Start program, nonprofit organization, level of intervention intensity as determined by Qualistar	Yes	13	NO
54	Zill 2003		K	PPVT-III	Peabody Picture Vocabulary Test	LANG	RA	Child	Ratio	Child/Staff Ratio - Inverse	Mean Score	Classroom	1984	1984	1984	B	0	NS	Child	Analyses predict GAINS from Fall to Spring	Covariates: child/family level - age, sex, ethnicity, language, disability, mother-father family, neither birth parent in home, parent literacy, parent education, family income, welfare status, books in home, frequency of reading to child (13); classroom level - full-day class, AP individualizing score, ECERS-R Language, CIS, teacher (a) ratio, (b) experience, (c) DAP beliefs score, (d) ethnicity…	No	33	YES
54	Zill 2003		K	WJ-R ACH Letter-Word Identification	WJ - Letter Word ID	LANG	RA	Child	Ratio	Child/Staff Ratio - Inverse	Mean Score	Classroom	957	957	957	B	0.57	0.05	Child	Analyses predict GAINS from Fall to Spring	Covariates: child/family level - age, sex, ethnicity, language, disability, mother-father family, neither birth parent in home, parent literacy, parent education, family income, welfare status, books in home, frequency of reading to child (13); classroom level - full-day class, AP individualizing score, ECERS-R Language, CIS, teacher (a) ratio, (b) experience, (c) DAP beliefs score, (d) ethnicity…	No	33	YES
57	Mashburn 2009		A	Oral & Written Language Scales - Oral Expression Scale	OWLS - Oral Expression Scale	LANG	RA	Child	Ratio	Child/Staff Ratio - Inverse	Mean Score	Classroom	NR	1681	1681	B	0.12	NS	Child	HLM	Covariates: pretest score, sex, race, maternal education, peer language, full-day, class size CLASS-Emotional Support	Yes	8	No, but controlled for pretest score
57	Mashburn 2009		A	Oral & Written Language Scales - Oral Expression Scale	OWLS - Oral Expression Scale	LANG	RA	Child	Ratio	Child/Staff Ratio - Inverse	Mean Score	Classroom	NR	1681	1681	SE	0.08	NS	Child	HLM	Covariates: pretest score, sex, race, maternal education, peer language, full-day, class size CLASS-Emotional Support	Yes	8	No, but controlled for pretest score
57	Mashburn 2009		A	PPVT-III: Receptive Language	Peabody Picture Vocabulary Test	LANG	RA	Child	Ratio	Child/Staff Ratio - Inverse	Mean Score	Classroom	NR	1680	1680	B	0.09	NS	Child	HLM	Covariates: pretest score, sex, race, maternal education, peer language, full-day, class size CLASS-Emotional Support	Yes	8	No, but controlled for pretest score
57	Mashburn 2009		A	PPVT-III: Receptive Language	Peabody Picture Vocabulary Test	LANG	RA	Child	Ratio	Child/Staff Ratio - Inverse	Mean Score	Classroom	NR	1680	1680	SE	0.09	NS	Child	HLM	Covariates: pretest score, sex, race, maternal education, peer language, full-day, class size CLASS-Emotional Support	Yes	8	No, but controlled for pretest score
82	Owen 2008			PPVT-III?TVIP	Peabody Picture Vocabulary Test	LANG	RA	NR	Ratio	Child/Staff Ratio - Inverse	Mean Score	NR	NR	223	223	Pearson Correlation	NR	NS	Child	Pearson's Correlation	none	Yes	0	NO
93	Zill 2006		K	PPVT-III Gain	Peabody Picture Vocabulary Test	LANG	RA	Child	Ratio	Child/Staff Ratio - Inverse	Mean Score	Classroom	NR	1600	1600	B	0.06	NS	Child	HLM	Covariates: child/family level - age, gender, ethnicity, disability, parent education, family income, welfare status, language-minority family, mother-father family, neither birth parent in home, parent literacy, books in home, frequency of reading to child, one-year head start graduate (14); classroom-level - ECERS-R Language, education, experience, teacher ethnicity, teacher salary, teacher bel…	No	32	YES	Analyses report the unstandardized regression coefficients for the MLM models predicting GAINS in scores from Head Start entry to Head Start graduation
93	Zill 2006		K	Story and Print Concepts - Book Knowledge	Story & Print Concepts - Book Knowledge	LANG	RA	Child	Ratio	Child/Staff Ratio - Inverse	Mean Score	Classroom	NR	674	674	B	0.01	NS	Child	HLM	Covariates: child/family level - age, gender, ethnicity, disability, parent education, family income, welfare status, language-minority family, mother-father family, neither birth parent in home, parent literacy, books in home, frequency of reading to child, one-year head start graduate (14); classroom-level - ECERS-R Language, education, experience, teacher ethnicity, teacher salary, teacher bel…	No	32	YES	Analyses report the unstandardized regression coefficients for the MLM models predicting GAINS in scores from Head Start entry to Head Start graduation
93	Zill 2006		K	WJ-R ACH Dictation Gains	WJ - Dictation	LANG	RA	Child	Ratio	Child/Staff Ratio - Inverse	Mean Score	Classroom	NR	674	674	B	0.57	NS	Child	HLM	Covariates: child/family level - age, gender, ethnicity, disability, parent education, family income, welfare status, language-minority family, mother-father family, neither birth parent in home, parent literacy, books in home, frequency of reading to child, one-year head start graduate (14); classroom-level - ECERS-R Language, education, experience, teacher ethnicity, teacher salary, teacher bel…	No	32	YES	Analyses report the unstandardized regression coefficients for the MLM models predicting GAINS in scores from Head Start entry to Head Start graduation
93	Zill 2006		K	WJ-R ACH Letter-Word Identification Gains	WJ - Letter Word ID	LANG	RA	Child	Ratio	Child/Staff Ratio - Inverse	Mean Score	Classroom	NR	797	797	B	0.46	NS	Child	HLM	Covariates: child/family level - age, gender, ethnicity, disability, parent education, family income, welfare status, language-minority family, mother-father family, neither birth parent in home, parent literacy, books in home, frequency of reading to child, one-year head start graduate (14); classroom-level - ECERS-R Language, education, experience, teacher ethnicity, teacher salary, teacher bel…	No	32	YES	Analyses report the unstandardized regression coefficients for the MLM models predicting GAINS in scores from Head Start entry to Head Start graduation
105	Downer 2012 - Latino	105b	A	Academic Rating Scale - Langauge/Literacy	ARS - Language/Literacy	LANG	Teacher	Child	Ratio	Staff/Child - Positive	Mean Score	Classroom	NR	328	328	B	0.008	0.432	Child	MLM - Sample Latino - Model Emotional Support	Covariates: child/family level – pretest score, gender, ethnicity, maternal education, poverty, language, test interval, test in Spanish; classroom level - teacher education (BA), poverty, full-day, state, teacher/teacher’s assistant speaks Spanish, percent DDL, CLASS - Emotional Support, CLASS - Instructional Support, CLASS - Classroom Organization, CLASS * group	Yes	18	No, but controlled for pretest score
105	Downer 2012 - Latino	105b	A	Academic Rating Scale - Langauge/Literacy	ARS - Language/Literacy	LANG	Teacher	Child	Ratio	Staff/Child - Positive	Mean Score	Classroom	NR	328	328	SE	0.010	0.432	Child	MLM - Sample Latino - Model Emotional Support	Covariates: child/family level – pretest score, gender, ethnicity, maternal education, poverty, language, test interval, test in Spanish; classroom level - teacher education (BA), poverty, full-day, state, teacher/teacher’s assistant speaks Spanish, percent DDL, CLASS - Emotional Support, CLASS - Instructional Support, CLASS - Classroom Organization, CLASS * group	Yes	18	No, but controlled for pretest score
105	Downer 2012 - Latino	105b	A	Academic Rating Scale - Langauge/Literacy	ARS - Language/Literacy	LANG	Teacher	Child	Ratio	Staff/Child - Positive	Mean Score	Classroom	NR	328	328	t-test	0/79	0.432	Child	MLM - Sample Latino - Model Emotional Support	Covariates: child/family level – pretest score, gender, ethnicity, maternal education, poverty, language, test interval, test in Spanish; classroom level - teacher education (BA), poverty, full-day, state, teacher/teacher’s assistant speaks Spanish, percent DDL, CLASS - Emotional Support, CLASS - Instructional Support, CLASS - Classroom Organization, CLASS * group	Yes	18	No, but controlled for pretest score
105	Downer 2012 - DLL	105a	A	Academic Rating Scale - Langauge/Literacy	ARS - Language/Literacy	LANG	Teacher	Child	Ratio	Staff/Child - Positive	Mean Score	Classroom	NR	956	956	B	0.008	0.452	Child	MLM - Sample DLL - Model Emotional Support	Covariates: child/family level – pretest score, gender, ethnicity, maternal education, poverty, language, test interval, test in Spanish, DLL status; classroom level - teacher education (BA), poverty, full-day, state, teacher/teacher’s assistant speaks Spanish, percent DDL, CLASS - Emotional Support, CLASS - Instructional Support, CLASS - Classroom Organization, CLASS * group	Yes	19	No, but controlled for pretest score
105	Downer 2012 - DLL	105a	A	Academic Rating Scale - Langauge/Literacy	ARS - Language/Literacy	LANG	Teacher	Child	Ratio	Staff/Child - Positive	Mean Score	Classroom	NR	956	956	SE	0.010	0.452	Child	MLM - Sample DLL - Model Emotional Support	Covariates: child/family level – pretest score, gender, ethnicity, maternal education, poverty, language, test interval, test in Spanish, DLL status; classroom level - teacher education (BA), poverty, full-day, state, teacher/teacher’s assistant speaks Spanish, percent DDL, CLASS - Emotional Support, CLASS - Instructional Support, CLASS - Classroom Organization, CLASS * group	Yes	19	No, but controlled for pretest score
105	Downer 2012 - DLL	105a	A	Academic Rating Scale - Langauge/Literacy	ARS - Language/Literacy	LANG	Teacher	Child	Ratio	Staff/Child - Positive	Mean Score	Classroom	NR	956	956	t-test	0.75	0.452	Child	MLM - Sample DLL - Model Emotional Support	Covariates: child/family level – pretest score, gender, ethnicity, maternal education, poverty, language, test interval, test in Spanish, DLL status; classroom level - teacher education (BA), poverty, full-day, state, teacher/teacher’s assistant speaks Spanish, percent DDL, CLASS - Emotional Support, CLASS - Instructional Support, CLASS - Classroom Organization, CLASS * group	Yes	19	No, but controlled for pretest score
105	Downer 2012 - Latino	105b	A	Academic Rating Scale - Langauge/Literacy	ARS - Language/Literacy	LANG	Teacher	Child	Ratio	Staff/Child - Positive	Mean Score	Classroom	NR	328	328	B	0.008	0.455	Child	MLM - Sample Latino - Model Classroom Organization	Covariates: child/family level – pretest score, gender, ethnicity, maternal education, poverty, language, test interval, test in Spanish; classroom level - teacher education (BA), poverty, full-day, state, teacher/teacher’s assistant speaks Spanish, percent DDL, CLASS - Emotional Support, CLASS - Instructional Support, CLASS - Classroom Organization, CLASS * group	Yes	18	No, but controlled for pretest score
105	Downer 2012 - Latino	105b	A	Academic Rating Scale - Langauge/Literacy	ARS - Language/Literacy	LANG	Teacher	Child	Ratio	Staff/Child - Positive	Mean Score	Classroom	NR	328	328	SE	0.010	0.455	Child	MLM - Sample Latino - Model Classroom Organization	Covariates: child/family level – pretest score, gender, ethnicity, maternal education, poverty, language, test interval, test in Spanish; classroom level - teacher education (BA), poverty, full-day, state, teacher/teacher’s assistant speaks Spanish, percent DDL, CLASS - Emotional Support, CLASS - Instructional Support, CLASS - Classroom Organization, CLASS * group	Yes	18	No, but controlled for pretest score
105	Downer 2012 - Latino	105b	A	Academic Rating Scale - Langauge/Literacy	ARS - Language/Literacy	LANG	Teacher	Child	Ratio	Staff/Child - Positive	Mean Score	Classroom	NR	328	328	t-test	0.75	0.455	Child	MLM - Sample Latino - Model Classroom Organization	Covariates: child/family level – pretest score, gender, ethnicity, maternal education, poverty, language, test interval, test in Spanish; classroom level - teacher education (BA), poverty, full-day, state, teacher/teacher’s assistant speaks Spanish, percent DDL, CLASS - Emotional Support, CLASS - Instructional Support, CLASS - Classroom Organization, CLASS * group	Yes	18	No, but controlled for pretest score
105	Downer 2012 - DLL	105a	A	Academic Rating Scale - Langauge/Literacy	ARS - Language/Literacy	LANG	Teacher	Child	Ratio	Staff/Child - Positive	Mean Score	Classroom	NR	956	956	B	0.007	0.466	Child	MLM - Sample DLL - Model Classroom Organization	Covariates: child/family level – pretest score, gender, ethnicity, maternal education, poverty, language, test interval, test in Spanish, DLL status; classroom level - teacher education (BA), poverty, full-day, state, teacher/teacher’s assistant speaks Spanish, percent DDL, CLASS - Emotional Support, CLASS - Instructional Support, CLASS - Classroom Organization, CLASS * group	Yes	19	No, but controlled for pretest score
105	Downer 2012 - DLL	105a	A	Academic Rating Scale - Langauge/Literacy	ARS - Language/Literacy	LANG	Teacher	Child	Ratio	Staff/Child - Positive	Mean Score	Classroom	NR	956	956	SE	0.010	0.466	Child	MLM - Sample DLL - Model Classroom Organization	Covariates: child/family level – pretest score, gender, ethnicity, maternal education, poverty, language, test interval, test in Spanish, DLL status; classroom level - teacher education (BA), poverty, full-day, state, teacher/teacher’s assistant speaks Spanish, percent DDL, CLASS - Emotional Support, CLASS - Instructional Support, CLASS - Classroom Organization, CLASS * group	Yes	19	No, but controlled for pretest score
105	Downer 2012 - DLL	105a	A	Academic Rating Scale - Langauge/Literacy	ARS - Language/Literacy	LANG	Teacher	Child	Ratio	Staff/Child - Positive	Mean Score	Classroom	NR	956	956	t-test	0.73	0.466	Child	MLM - Sample DLL - Model Classroom Organization	Covariates: child/family level – pretest score, gender, ethnicity, maternal education, poverty, language, test interval, test in Spanish, DLL status; classroom level - teacher education (BA), poverty, full-day, state, teacher/teacher’s assistant speaks Spanish, percent DDL, CLASS - Emotional Support, CLASS - Instructional Support, CLASS - Classroom Organization, CLASS * group	Yes	19	No, but controlled for pretest score
105	Downer 2012 - Latino	105b	A	Academic Rating Scale - Langauge/Literacy	ARS - Language/Literacy	LANG	Teacher	Child	Ratio	Staff/Child - Positive	Mean Score	Classroom	NR	328	328	B	0.006	0.523	Child	MLM - Sample Latino - Model Instructional Support	Covariates: child/family level – pretest score, gender, ethnicity, maternal education, poverty, language, test interval, test in Spanish; classroom level - teacher education (BA), poverty, full-day, state, teacher/teacher’s assistant speaks Spanish, percent DDL, CLASS - Emotional Support, CLASS - Instructional Support, CLASS - Classroom Organization, CLASS * group	Yes	18	No, but controlled for pretest score
105	Downer 2012 - Latino	105b	A	Academic Rating Scale - Langauge/Literacy	ARS - Language/Literacy	LANG	Teacher	Child	Ratio	Staff/Child - Positive	Mean Score	Classroom	NR	328	328	SE	0.010	0.523	Child	MLM - Sample Latino - Model Instructional Support	Covariates: child/family level – pretest score, gender, ethnicity, maternal education, poverty, language, test interval, test in Spanish; classroom level - teacher education (BA), poverty, full-day, state, teacher/teacher’s assistant speaks Spanish, percent DDL, CLASS - Emotional Support, CLASS - Instructional Support, CLASS - Classroom Organization, CLASS * group	Yes	18	No, but controlled for pretest score
105	Downer 2012 - Latino	105b	A	Academic Rating Scale - Langauge/Literacy	ARS - Language/Literacy	LANG	Teacher	Child	Ratio	Staff/Child - Positive	Mean Score	Classroom	NR	328	328	t-test	0.64	0.523	Child	MLM - Sample Latino - Model Instructional Support	Covariates: child/family level – pretest score, gender, ethnicity, maternal education, poverty, language, test interval, test in Spanish; classroom level - teacher education (BA), poverty, full-day, state, teacher/teacher’s assistant speaks Spanish, percent DDL, CLASS - Emotional Support, CLASS - Instructional Support, CLASS - Classroom Organization, CLASS * group	Yes	18	No, but controlled for pretest score
105	Downer 2012 - DLL	105a	A	Academic Rating Scale - Langauge/Literacy	ARS - Language/Literacy	LANG	Teacher	Child	Ratio	Staff/Child - Positive	Mean Score	Classroom	NR	956	956	B	0.006	0.542	Child	MLM - Sample DLL - Model Instructional Support	Covariates: child/family level – pretest score, gender, ethnicity, maternal education, poverty, language, test interval, test in Spanish, DLL status; classroom level - teacher education (BA), poverty, full-day, state, teacher/teacher’s assistant speaks Spanish, percent DDL, CLASS - Emotional Support, CLASS - Instructional Support, CLASS - Classroom Organization, CLASS * group	Yes	19	No, but controlled for pretest score
105	Downer 2012 - DLL	105a	A	Academic Rating Scale - Langauge/Literacy	ARS - Language/Literacy	LANG	Teacher	Child	Ratio	Staff/Child - Positive	Mean Score	Classroom	NR	956	956	SE	0.010	0.542	Child	MLM - Sample DLL - Model Instructional Support	Covariates: child/family level – pretest score, gender, ethnicity, maternal education, poverty, language, test interval, test in Spanish, DLL status; classroom level - teacher education (BA), poverty, full-day, state, teacher/teacher’s assistant speaks Spanish, percent DDL, CLASS - Emotional Support, CLASS - Instructional Support, CLASS - Classroom Organization, CLASS * group	Yes	19	No, but controlled for pretest score
105	Downer 2012 - DLL	105a	A	Academic Rating Scale - Langauge/Literacy	ARS - Language/Literacy	LANG	Teacher	Child	Ratio	Staff/Child - Positive	Mean Score	Classroom	NR	956	956	t-test	0.61	0.542	Child	MLM - Sample DLL - Model Instructional Support	Covariates: child/family level – pretest score, gender, ethnicity, maternal education, poverty, language, test interval, test in Spanish, DLL status; classroom level - teacher education (BA), poverty, full-day, state, teacher/teacher’s assistant speaks Spanish, percent DDL, CLASS - Emotional Support, CLASS - Instructional Support, CLASS - Classroom Organization, CLASS * group	Yes	19	No, but controlled for pretest score
105	Downer 2012 - Latino	105b	A	Identifying Letters	Identifying Letters	LANG	RA	Child	Ratio	Staff/Child - Positive	Mean Score	Classroom	NR	328	328	B	0.229	p < .01 (p =0.002)	Child	MLM - Sample Latino - Model Classroom Organization	Covariates: child/family level – pretest score, gender, ethnicity, maternal education, poverty, language, test interval, test in Spanish; classroom level - teacher education (BA), poverty, full-day, state, teacher/teacher’s assistant speaks Spanish, percent DDL, CLASS - Emotional Support, CLASS - Instructional Support, CLASS - Classroom Organization, CLASS * group	Yes	18	No, but controlled for pretest score
105	Downer 2012 - Latino	105b	A	Identifying Letters	Identifying Letters	LANG	RA	Child	Ratio	Staff/Child - Positive	Mean Score	Classroom	NR	328	328	SE	0.072	p < .01 (p =0.002)	Child	MLM - Sample Latino - Model Classroom Organization	Covariates: child/family level – pretest score, gender, ethnicity, maternal education, poverty, language, test interval, test in Spanish; classroom level - teacher education (BA), poverty, full-day, state, teacher/teacher’s assistant speaks Spanish, percent DDL, CLASS - Emotional Support, CLASS - Instructional Support, CLASS - Classroom Organization, CLASS * group	Yes	18	No, but controlled for pretest score
105	Downer 2012 - Latino	105b	A	Identifying Letters	Identifying Letters	LANG	RA	Child	Ratio	Staff/Child - Positive	Mean Score	Classroom	NR	328	328	t-test	3.17	p < .01 (p =0.002)	Child	MLM - Sample Latino - Model Classroom Organization	Covariates: child/family level – pretest score, gender, ethnicity, maternal education, poverty, language, test interval, test in Spanish; classroom level - teacher education (BA), poverty, full-day, state, teacher/teacher’s assistant speaks Spanish, percent DDL, CLASS - Emotional Support, CLASS - Instructional Support, CLASS - Classroom Organization, CLASS * group	Yes	18	No, but controlled for pretest score
105	Downer 2012 - DLL	105a	A	Identifying Letters	Identifying Letters	LANG	RA	Child	Ratio	Staff/Child - Positive	Mean Score	Classroom	NR	956	956	B	0.208	p < .01 (p =0.004)	Child	MLM - Sample DLL - Model Emotional Support	Covariates: child/family level – pretest score, gender, ethnicity, maternal education, poverty, language, test interval, test in Spanish, DLL status; classroom level - teacher education (BA), poverty, full-day, state, teacher/teacher’s assistant speaks Spanish, percent DDL, CLASS - Emotional Support, CLASS - Instructional Support, CLASS - Classroom Organization, CLASS * group	Yes	19	No, but controlled for pretest score
105	Downer 2012 - DLL	105a	A	Identifying Letters	Identifying Letters	LANG	RA	Child	Ratio	Staff/Child - Positive	Mean Score	Classroom	NR	956	956	SE	0.072	p < .01 (p =0.004)	Child	MLM - Sample DLL - Model Emotional Support	Covariates: child/family level – pretest score, gender, ethnicity, maternal education, poverty, language, test interval, test in Spanish, DLL status; classroom level - teacher education (BA), poverty, full-day, state, teacher/teacher’s assistant speaks Spanish, percent DDL, CLASS - Emotional Support, CLASS - Instructional Support, CLASS - Classroom Organization, CLASS * group	Yes	19	No, but controlled for pretest score
105	Downer 2012 - DLL	105a	A	Identifying Letters	Identifying Letters	LANG	RA	Child	Ratio	Staff/Child - Positive	Mean Score	Classroom	NR	956	956	t-test	2.88	p < .01 (p =0.004)	Child	MLM - Sample DLL - Model Emotional Support	Covariates: child/family level – pretest score, gender, ethnicity, maternal education, poverty, language, test interval, test in Spanish, DLL status; classroom level - teacher education (BA), poverty, full-day, state, teacher/teacher’s assistant speaks Spanish, percent DDL, CLASS - Emotional Support, CLASS - Instructional Support, CLASS - Classroom Organization, CLASS * group	Yes	19	No, but controlled for pretest score
105	Downer 2012 - Latino	105b	A	Identifying Letters	Identifying Letters	LANG	RA	Child	Ratio	Staff/Child - Positive	Mean Score	Classroom	NR	328	328	B	0.210	p < .01 (p =0.004)	Child	MLM - Sample Latino - Model Emotional Support	Covariates: child/family level – pretest score, gender, ethnicity, maternal education, poverty, language, test interval, test in Spanish; classroom level - teacher education (BA), poverty, full-day, state, teacher/teacher’s assistant speaks Spanish, percent DDL, CLASS - Emotional Support, CLASS - Instructional Support, CLASS - Classroom Organization, CLASS * group	Yes	18	No, but controlled for pretest score
105	Downer 2012 - Latino	105b	A	Identifying Letters	Identifying Letters	LANG	RA	Child	Ratio	Staff/Child - Positive	Mean Score	Classroom	NR	328	328	SE	0.072	p < .01 (p =0.004)	Child	MLM - Sample Latino - Model Emotional Support	Covariates: child/family level – pretest score, gender, ethnicity, maternal education, poverty, language, test interval, test in Spanish; classroom level - teacher education (BA), poverty, full-day, state, teacher/teacher’s assistant speaks Spanish, percent DDL, CLASS - Emotional Support, CLASS - Instructional Support, CLASS - Classroom Organization, CLASS * group	Yes	18	No, but controlled for pretest score
105	Downer 2012 - Latino	105b	A	Identifying Letters	Identifying Letters	LANG	RA	Child	Ratio	Staff/Child - Positive	Mean Score	Classroom	NR	328	328	t-test	2.90	p < .01 (p =0.004)	Child	MLM - Sample Latino - Model Emotional Support	Covariates: child/family level – pretest score, gender, ethnicity, maternal education, poverty, language, test interval, test in Spanish; classroom level - teacher education (BA), poverty, full-day, state, teacher/teacher’s assistant speaks Spanish, percent DDL, CLASS - Emotional Support, CLASS - Instructional Support, CLASS - Classroom Organization, CLASS * group	Yes	18	No, but controlled for pretest score
105	Downer 2012 - DLL	105a	A	Identifying Letters	Identifying Letters	LANG	RA	Child	Ratio	Staff/Child - Positive	Mean Score	Classroom	NR	956	956	B	0.199	p < .01 (p =0.005)	Child	MLM - Sample DLL - Model Instructional Support	Covariates: child/family level – pretest score, gender, ethnicity, maternal education, poverty, language, test interval, test in Spanish, DLL status; classroom level - teacher education (BA), poverty, full-day, state, teacher/teacher’s assistant speaks Spanish, percent DDL, CLASS - Emotional Support, CLASS - Instructional Support, CLASS - Classroom Organization, CLASS * group	Yes	19	No, but controlled for pretest score
105	Downer 2012 - DLL	105a	A	Identifying Letters	Identifying Letters	LANG	RA	Child	Ratio	Staff/Child - Positive	Mean Score	Classroom	NR	956	956	SE	0.071	p < .01 (p =0.005)	Child	MLM - Sample DLL - Model Instructional Support	Covariates: child/family level – pretest score, gender, ethnicity, maternal education, poverty, language, test interval, test in Spanish, DLL status; classroom level - teacher education (BA), poverty, full-day, state, teacher/teacher’s assistant speaks Spanish, percent DDL, CLASS - Emotional Support, CLASS - Instructional Support, CLASS - Classroom Organization, CLASS * group	Yes	19	No, but controlled for pretest score
105	Downer 2012 - DLL	105a	A	Identifying Letters	Identifying Letters	LANG	RA	Child	Ratio	Staff/Child - Positive	Mean Score	Classroom	NR	956	956	t-test	2.80	p < .01 (p =0.005)	Child	MLM - Sample DLL - Model Instructional Support	Covariates: child/family level – pretest score, gender, ethnicity, maternal education, poverty, language, test interval, test in Spanish, DLL status; classroom level - teacher education (BA), poverty, full-day, state, teacher/teacher’s assistant speaks Spanish, percent DDL, CLASS - Emotional Support, CLASS - Instructional Support, CLASS - Classroom Organization, CLASS * group	Yes	19	No, but controlled for pretest score
105	Downer 2012 - Latino	105b	A	Identifying Letters	Identifying Letters	LANG	RA	Child	Ratio	Staff/Child - Positive	Mean Score	Classroom	NR	328	328	B	0.200	p < .01 (p =0.005)	Child	MLM - Sample Latino - Model Instructional Support	Covariates: child/family level – pretest score, gender, ethnicity, maternal education, poverty, language, test interval, test in Spanish; classroom level - teacher education (BA), poverty, full-day, state, teacher/teacher’s assistant speaks Spanish, percent DDL, CLASS - Emotional Support, CLASS - Instructional Support, CLASS - Classroom Organization, CLASS * group	Yes	18	No, but controlled for pretest score
105	Downer 2012 - Latino	105b	A	Identifying Letters	Identifying Letters	LANG	RA	Child	Ratio	Staff/Child - Positive	Mean Score	Classroom	NR	328	328	SE	0.071	p < .01 (p =0.005)	Child	MLM - Sample Latino - Model Instructional Support	Covariates: child/family level – pretest score, gender, ethnicity, maternal education, poverty, language, test interval, test in Spanish; classroom level - teacher education (BA), poverty, full-day, state, teacher/teacher’s assistant speaks Spanish, percent DDL, CLASS - Emotional Support, CLASS - Instructional Support, CLASS - Classroom Organization, CLASS * group	Yes	18	No, but controlled for pretest score
105	Downer 2012 - Latino	105b	A	Identifying Letters	Identifying Letters	LANG	RA	Child	Ratio	Staff/Child - Positive	Mean Score	Classroom	NR	328	328	t-test	2.80	p < .01 (p =0.005)	Child	MLM - Sample Latino - Model Instructional Support	Covariates: child/family level – pretest score, gender, ethnicity, maternal education, poverty, language, test interval, test in Spanish; classroom level - teacher education (BA), poverty, full-day, state, teacher/teacher’s assistant speaks Spanish, percent DDL, CLASS - Emotional Support, CLASS - Instructional Support, CLASS - Classroom Organization, CLASS * group	Yes	18	No, but controlled for pretest score
105	Downer 2012 - DLL	105a	A	Identifying Letters	Identifying Letters	LANG	RA	Child	Ratio	Staff/Child - Positive	Mean Score	Classroom	NR	956	956	B	0.228	p ≤ .01 (0.002)	Child	MLM - Sample DLL - Model Classroom Organization	Covariates: child/family level – pretest score, gender, ethnicity, maternal education, poverty, language, test interval, test in Spanish, DLL status; classroom level - teacher education (BA), poverty, full-day, state, teacher/teacher’s assistant speaks Spanish, percent DDL, CLASS - Emotional Support, CLASS - Instructional Support, CLASS - Classroom Organization, CLASS * group	Yes	19	No, but controlled for pretest score
105	Downer 2012 - DLL	105a	A	Identifying Letters	Identifying Letters	LANG	RA	Child	Ratio	Staff/Child - Positive	Mean Score	Classroom	NR	956	956	SE	0.072	p ≤ .01 (0.002)	Child	MLM - Sample DLL - Model Classroom Organization	Covariates: child/family level – pretest score, gender, ethnicity, maternal education, poverty, language, test interval, test in Spanish, DLL status; classroom level - teacher education (BA), poverty, full-day, state, teacher/teacher’s assistant speaks Spanish, percent DDL, CLASS - Emotional Support, CLASS - Instructional Support, CLASS - Classroom Organization, CLASS * group	Yes	19	No, but controlled for pretest score
105	Downer 2012 - DLL	105a	A	Identifying Letters	Identifying Letters	LANG	RA	Child	Ratio	Staff/Child - Positive	Mean Score	Classroom	NR	956	956	t-test	3.17	p ≤ .01 (0.002)	Child	MLM - Sample DLL - Model Classroom Organization	Covariates: child/family level – pretest score, gender, ethnicity, maternal education, poverty, language, test interval, test in Spanish, DLL status; classroom level - teacher education (BA), poverty, full-day, state, teacher/teacher’s assistant speaks Spanish, percent DDL, CLASS - Emotional Support, CLASS - Instructional Support, CLASS - Classroom Organization, CLASS * group	Yes	19	No, but controlled for pretest score
112	Dotterer 2012		A	Academic Rating Scale - Langauge/Literacy	ARS - Language/Literacy	LANG	Teacher	Child	Ratio	Staff/Child - Positive	Mean Score	Classroom	NR	3584	3584	B	0.02	NS	Child	HLM	Covariates: child/family level - gender, ethnicity, maternal education; classroom level – hours per day, % Caucasian, poverty, program, poverty x program, teacher education, ECERS – Language & Interaction, ECERS – Provision for Learning, CLASS - Emotional Climate, CLASS – Instructional Climate	Yes	13	YES	Nesting of children in the pre-K classroom was represented in the analysis using hierarchical linear models through estimating two variance terms – variability related to PK classroom and that of residual error. Weighted analyses were conducted to take into account the larger number of classes per state recruited in SWEEP
112	Dotterer 2012		A	Academic Rating Scale - Langauge/Literacy	ARS - Language/Literacy	LANG	Teacher	Child	Ratio	Staff/Child - Positive	Mean Score	Classroom	NR	3584	3584	SE	0.01	NS	Child	HLM	Covariates: child/family level - gender, ethnicity, maternal education; classroom level – hours per day, % Caucasian, poverty, program, poverty x program, teacher education, ECERS – Language & Interaction, ECERS – Provision for Learning, CLASS - Emotional Climate, CLASS – Instructional Climate	Yes	13	YES	Nesting of children in the pre-K classroom was represented in the analysis using hierarchical linear models through estimating two variance terms – variability related to PK classroom and that of residual error. Weighted analyses were conducted to take into account the larger number of classes per state recruited in SWEEP
112	Dotterer 2012		A	Naming Letters	Identifying Letters (Naming Letters)	LANG	RA	Child	Ratio	Staff/Child - Positive	Mean Score	Classroom	NR	3584	3584	B	0.21	< .05	Child	HLM	Covariates: child/family level - gender, ethnicity, maternal education; classroom level – hours per day, % Caucasian, poverty, program, poverty x program, teacher education, ECERS – Language & Interaction, ECERS – Provision for Learning, CLASS - Emotional Climate, CLASS – Instructional Climate	Yes	13	YES	Nesting of children in the pre-K classroom was represented in the analysis using hierarchical linear models through estimating two variance terms – variability related to PK classroom and that of residual error. Weighted analyses were conducted to take into account the larger number of classes per state recruited in SWEEP
112	Dotterer 2012		A	Naming Letters	Identifying Letters (Naming Letters)	LANG	RA	Child	Ratio	Staff/Child - Positive	Mean Score	Classroom	NR	3584	3584	SE	0.09	< .05	Child	HLM	Covariates: child/family level - gender, ethnicity, maternal education; classroom level – hours per day, % Caucasian, poverty, program, poverty x program, teacher education, ECERS – Language & Interaction, ECERS – Provision for Learning, CLASS - Emotional Climate, CLASS – Instructional Climate	Yes	13	YES	Nesting of children in the pre-K classroom was represented in the analysis using hierarchical linear models through estimating two variance terms – variability related to PK classroom and that of residual error. Weighted analyses were conducted to take into account the larger number of classes per state recruited in SWEEP
112	Dotterer 2012		A	Oral & Written Language Scale	OWLS - Total Score	LANG	RA	Child	Ratio	Staff/Child - Positive	Mean Score	Classroom	NR	3584	3584	B	0.05	NS	Child	HLM	Covariates: child/family level - gender, ethnicity, maternal education; classroom level – hours per day, % Caucasian, poverty, program, poverty x program, teacher education, ECERS – Language & Interaction, ECERS – Provision for Learning, CLASS - Emotional Climate, CLASS – Instructional Climate	Yes	13	YES	Nesting of children in the pre-K classroom was represented in the analysis using hierarchical linear models through estimating two variance terms – variability related to PK classroom and that of residual error. Weighted analyses were conducted to take into account the larger number of classes per state recruited in SWEEP
112	Dotterer 2012		A	Oral & Written Language Scale	OWLS - Total Score	LANG	RA	Child	Ratio	Staff/Child - Positive	Mean Score	Classroom	NR	3584	3584	SE	0.11	NS	Child	HLM	Covariates: child/family level - gender, ethnicity, maternal education; classroom level – hours per day, % Caucasian, poverty, program, poverty x program, teacher education, ECERS – Language & Interaction, ECERS – Provision for Learning, CLASS - Emotional Climate, CLASS – Instructional Climate	Yes	13	YES	Nesting of children in the pre-K classroom was represented in the analysis using hierarchical linear models through estimating two variance terms – variability related to PK classroom and that of residual error. Weighted analyses were conducted to take into account the larger number of classes per state recruited in SWEEP
112	Dotterer 2012		A	PPVT III & TVIP	Peabody Picture Vocabulary Test	LANG	RA	Child	Ratio	Staff/Child - Positive	Mean Score	Classroom	NR	3584	3584	B	0.19	NS	Child	HLM	Covariates: child/family level - gender, ethnicity, maternal education; classroom level – hours per day, % Caucasian, poverty, program, poverty x program, teacher education, ECERS – Language & Interaction, ECERS – Provision for Learning, CLASS - Emotional Climate, CLASS – Instructional Climate	Yes	13	YES	Nesting of children in the pre-K classroom was represented in the analysis using hierarchical linear models through estimating two variance terms – variability related to PK classroom and that of residual error. Weighted analyses were conducted to take into account the larger number of classes per state recruited in SWEEP
112	Dotterer 2012		A	PPVT III & TVIP	Peabody Picture Vocabulary Test	LANG	RA	Child	Ratio	Staff/Child - Positive	Mean Score	Classroom	NR	3584	3584	SE	0.13	NS	Child	HLM	Covariates: child/family level - gender, ethnicity, maternal education; classroom level – hours per day, % Caucasian, poverty, program, poverty x program, teacher education, ECERS – Language & Interaction, ECERS – Provision for Learning, CLASS - Emotional Climate, CLASS – Instructional Climate	Yes	13	YES	Nesting of children in the pre-K classroom was represented in the analysis using hierarchical linear models through estimating two variance terms – variability related to PK classroom and that of residual error. Weighted analyses were conducted to take into account the larger number of classes per state recruited in SWEEP
112	Dotterer 2012		A	WJ III Rhyming	WJ - Rhyming	LANG	RA	Child	Ratio	Staff/Child - Positive	Mean Score	Classroom	NR	3584	3584	B	-0.02	NS	Child	HLM	Covariates: child/family level - gender, ethnicity, maternal education; classroom level – hours per day, % Caucasian, poverty, program, poverty x program, teacher education, ECERS – Language & Interaction, ECERS – Provision for Learning, CLASS - Emotional Climate, CLASS – Instructional Climate	Yes	13	YES	Nesting of children in the pre-K classroom was represented in the analysis using hierarchical linear models through estimating two variance terms – variability related to PK classroom and that of residual error. Weighted analyses were conducted to take into account the larger number of classes per state recruited in SWEEP
112	Dotterer 2012		A	WJ III Rhyming	WJ - Rhyming	LANG	RA	Child	Ratio	Staff/Child - Positive	Mean Score	Classroom	NR	3584	3584	SE	0.04	NS	Child	HLM	Covariates: child/family level - gender, ethnicity, maternal education; classroom level – hours per day, % Caucasian, poverty, program, poverty x program, teacher education, ECERS – Language & Interaction, ECERS – Provision for Learning, CLASS - Emotional Climate, CLASS – Instructional Climate	Yes	13	YES	Nesting of children in the pre-K classroom was represented in the analysis using hierarchical linear models through estimating two variance terms – variability related to PK classroom and that of residual error. Weighted analyses were conducted to take into account the larger number of classes per state recruited in SWEEP
122	Burchinal, Nelson 2000		D	PPVT-R	Peabody Picture Vocabulary Test	LANG	RA	Child	Ratio	Staff/Child - Positive	Mean Score	Classroom	NR	757	757	B	6.40	NS	Child	Regression - Composite - model 2 with quality variables entered AS a composite	state, ethnicity, gender, quality composite	Yes	4	NO
122	Burchinal, Nelson 2000		D	PPVT-R	Peabody Picture Vocabulary Test	LANG	RA	Child	Ratio	Staff/Child - Positive	Mean Score	Classroom	NR	757	757	SE	8.02	NS	Child	Regression - Composite - model 2 with quality variables entered AS a composite	state, ethnicity, gender, quality composite	Yes	4	NO
122	Burchinal, Nelson 2000		D	PPVT-R	Peabody Picture Vocabulary Test	LANG	RA	Child	Ratio	Staff/Child - Positive	Mean Score	Classroom	NR	757	757	B	6.87	NS	Child	Regression - NOT composite - model 1 with quality variables entered NOT in a composite	state, ethnicity, gender, teacher responsiveness, child centered, ECERS, CIS, group size, teacher education	Yes	9	NO
122	Burchinal, Nelson 2000		D	PPVT-R	Peabody Picture Vocabulary Test	LANG	RA	Child	Ratio	Staff/Child - Positive	Mean Score	Classroom	NR	757	757	SE	8.07	NS	Child	Regression - NOT composite - model 1 with quality variables entered NOT in a composite	state, ethnicity, gender, teacher responsiveness, child centered, ECERS, CIS, group size, teacher education	Yes	9	NO
145	Colwel 2013		N	Early Childhood Longitudinal Study - Rating Literacy	ARS - Language/Literacy	LANG	RA	Child	Ratio	Child/Staff Ratio - Inverse	Child/Staff Ratio	Classroom	1000	1000	1000	Beta	0.07	NS	Child	HLM	Covariates: child/family levell - pretest score, gender, ethnicity, low birth weight, breastfed, well-child doctor visits, received WIC, lagged (a) health 9 mo. & 2 yr., (b) absence of common illness 9 mo. & 2 yr., (c) temperament 9 mo. & 2 yr., absence of injury; family level – maternal (a) birthplace not US, (b) other child ages < 6, (c) other children 6-18 years, (d) employment status, (e) mar…	Yes	35	No, but controlled for pretest score
155	Reid 2013		A	Oral & Written Language Scales - Oral Expression Scale	OWLS - Oral Expression Scale	LANG	RA	Child	Ratio	Guideline met (10:1) - Positive	binary (1= 10:1 or lower, 0 = 11:1 or higher)	NR	NR	2966	2966	Beta	NR	NS	Child	HLM	Covariates: child/family level - pretest score, gender, age, SES, ethnicity, single parent, ELL status, IEP status; classroom level - SES, deviation of income, percent Caucasian, CLASS - Instructional Quality, teacher has BA, teacher has more than a BA, class size (less than 18), full-day, Head Start, interaction terms; (variables dropped from final models due to insignificance – family income, m…	Yes	17+	No, but controlled for pretest score
155	Reid 2013		A	Peabody Picture Vocabulary Test	Peabody Picture Vocabulary Test	LANG	RA	Child	Ratio	Guideline met (10:1) - Positive	binary (1= 10:1 or lower, 0 = 11:1 or higher)	NR	NR	2966	2966	Beta	NR	NS	Child	HLM	Covariates: child/family level - pretest score, gender, age, SES, ethnicity, single parent, ELL status, IEP status; classroom level - SES, deviation of income, percent Caucasian, CLASS - Instructional Quality, teacher has BA, teacher has more than a BA, class size (less than 18), full-day, Head Start, interaction terms; (variables dropped from final models due to insignificance – family income, m…	Yes	17+	No, but controlled for pretest score
162	Sabol 2013		A	Letter Naming	Identifying Letters (Letter Naming)	LANG	RA	child	Ratio	Child/Staff Ratio - Inverse	Child/Staff Ratio	Classroom	2419	2419	2419	beta	0.02	NS	Child	HLM Model 8	Covariates: child/family level - pretest score, gender, ethnicity, maternal education, poverty, household size, attend pre-k prior year; classroom level -state, ethnicity, Head Start	Yes	10	no, but controlled for pretest score
162	Sabol 2013		A	Letter Naming	Identifying Letters (Letter Naming)	LANG	RA	Child	Ratio	Child/Staff Ratio - Inverse	Child/Staff Ratio	Classroom	2419	2419	2419	Pearson Correlation	0.14	NS	Child	Pearson's Correlation	none	Yes	0	No
162	Sabol 2013		A	Oral & Written Language Scales - Oral Expression Scale	OWLS - Oral Expression Scale	LANG	RA	child	Ratio	Child/Staff Ratio - Inverse	Child/Staff Ratio	Classroom	2419	2419	2419	beta	0	NS	Child	HLM Model 8	Covariates: child/family level - pretest score, gender, ethnicity, maternal education, poverty, household size, attend pre-k prior year; classroom level -state, ethnicity, Head Start	Yes	10	no, but controlled for pretest score
162	Sabol 2013		A	Oral & Written Language Scales - Oral Expression Scale	OWLS - Oral Expression Scale	LANG	RA	Child	Ratio	Child/Staff Ratio - Inverse	Child/Staff Ratio	Classroom	2419	2419	2419	Pearson Correlation	-0.04	NS	Child	Pearson's Correlation	none	Yes	0	No
162	Sabol 2013		A	Peabody Picture Vocabulary Test	Peabody Picture Vocabulary Test	LANG	RA	child	Ratio	Child/Staff Ratio - Inverse	Child/Staff Ratio	Classroom	2419	2419	2419	beta	0	NS	Child	HLM Model 8	Covariates: child/family level - pretest score, gender, ethnicity, maternal education, poverty, household size, attend pre-k prior year; classroom level -state, ethnicity, Head Start	Yes	10	no, but controlled for pretest score
162	Sabol 2013		A	Peabody Picture Vocabulary Test	Peabody Picture Vocabulary Test	LANG	RA	Child	Ratio	Child/Staff Ratio - Inverse	Child/Staff Ratio	Classroom	2419	2419	2419	Pearson Correlation	-0.01	NS	Child	Pearson's Correlation	none	Yes	0	No
162	Sabol 2013		A	WJ Rhyming	WJ - Rhyming	LANG	RA	Child	Ratio	Child/Staff Ratio - Inverse	Child/Staff Ratio	Classroom	2419	2419	2419	beta	0.01	NS	Child	HLM Model 8	Covariates: child/family level - pretest score, gender, ethnicity, maternal education, poverty, household size, attend pre-k prior year; classroom level -state, ethnicity, Head Start	Yes	10	no, but controlled for pretest score
162	Sabol 2013		A	WJ Rhyming	WJ - Rhyming	LANG	RA	Child	Ratio	Child/Staff Ratio - Inverse	Child/Staff Ratio	Classroom	2419	2419	2419	Pearson Correlation	0.02	NS	Child	Pearson's Correlation	none	Yes	0	No
93	Zill 2006		K	Design Copying	Design Copying	PHYS	RA	Child	Ratio	Child/Staff Ratio - Inverse	Mean Score	Classroom	NR	1729	1729	B	0.01	NS	Child	HLM	Covariates: child/family level - age, gender, ethnicity, disability, parent education, family income, welfare status, language-minority family, mother-father family, neither birth parent in home, parent literacy, books in home, frequency of reading to child, one-year head start graduate (14); classroom-level - ECERS-R Language, education, experience, teacher ethnicity, teacher salary, teacher bel…	No	32	YES	Analyses report the unstandardized regression coefficients for the MLM models predicting GAINS in scores from Head Start entry to Head Start graduation
11	Dunn 1993		S	Child Behavior Inventory - Sociability	CBI - Sociability	SOC/EMO: Pos Beh	Teacher	NR	Ratio	Staff/Child - Positive	Mean Score	NR	NR	60	60	Pearson Correlation	0.07	NS	Child	Pearson's Correlation	none	Yes	0	NO
21	Howes 2008		A	Social Skills and Behavior Problems Scale - Social Competence	SSPBS - Social Competence	SOC/EMO: Pos Beh	Teacher	Child	Ratio	Child/Staff Ratio - Inverse	Mean Score	NR	2044	2044	2044	B	0.01	NS	Child	Model 1: Quality as a composite	Covariates: child/family level - state, gender, child age at fall assessment, ethnicity, maternal education, poverty, number of people in the household; classroom level - teacher education (BA), in/out school, full/part-day, T-C relationship, quality composite	Yes	12	YES
21	Howes 2008		A	Social Skills and Behavior Problems Scale - Social Competence	SSPBS - Social Competence	SOC/EMO: Pos Beh	Teacher	Child	Ratio	Child/Staff Ratio - Inverse	Mean Score	NR	2044	2044	2044	SE	0.01	NS	Child	Model 1: Quality as a composite	Covariates: child/family level - state, gender, child age at fall assessment, ethnicity, maternal education, poverty, number of people in the household; classroom level - teacher education (BA), in/out school, full/part-day, T-C relationship, quality composite	Yes	12	YES
21	Howes 2008		A	Social Skills and Behavior Problems Scale - Social Competence	SSPBS - Social Competence	SOC/EMO: Pos Beh	Teacher	NR	Ratio	Child/Staff Ratio - Inverse	Mean Score	NR	NR	2044	2044	Pearson Correlation	0.01	NS	Child	Pearson's Correlation	none	Yes	0	YES
29	Mashburn, Pianta 2008		A	Teacher Child Rating Scale - Social Competence	TCRS - Social Competence	SOC/EMO: Pos Beh	Teacher	Child	Ratio	Guidelines met (10:1) - Inverse	Mean Score	Classroom	2307	2307	2307	B	0.01	NS	Child	Model 2: Infrastructure and design	Covariates: child/family level - pretest scores, gender, ethnicity, mother’s education, poverty; class level – state, teacher (a) BA, (b) ECE/CD, (c) teacher’s aide has CDA degree, group size is 20, comprehensive curriculum; program level - serves meals, has health services, provides family services	Yes	14	No, but controlled for pretest score
29	Mashburn, Pianta 2008		A	Teacher Child Rating Scale - Social Competence	TCRS - Social Competence	SOC/EMO: Pos Beh	Teacher	Child	Ratio	Guidelines met (10:1) - Inverse	Mean Score	Classroom	2307	2307	2307	SE	0.07	NS	Child	Model 2: Infrastructure and design	Covariates: child/family level - pretest scores, gender, ethnicity, mother’s education, poverty; class level – state, teacher (a) BA, (b) ECE/CD, (c) teacher’s aide has CDA degree, group size is 20, comprehensive curriculum; program level - serves meals, has health services, provides family services	Yes	14	No, but controlled for pretest score
38	NICHD 1999		Q	Positive Social Behavior Composite	Positive Behavior (author created)	SOC/EMO: Pos Beh	Parent	Child	Ratio	Guideline (7:1) Met - Positive	Mean Score	NR	140	140	140	Adjusted Means	0.31	0.05	Child	MANCOVA	Covariates: ratio of income to needs, maternal sensitivity	Yes	2	NO
38	NICHD 1999		Q	Positive Social Behavior Composite	Positive Behavior (author created)	SOC/EMO: Pos Beh	Parent	Child	Ratio	Guideline (7:1) Met - Positive	Mean Score	NR	140	140	140	SE	0.14	0.05	Child	MANCOVA	Covariates: ratio of income to needs, maternal sensitivity	Yes	2	NO
38	NICHD 1999		Q	Positive Social Behavior Composite	Positive Behavior (author created)	SOC/EMO: Pos Beh	Parent	Child	Ratio	Guideline (7:1) Not Met- Positive	Mean Score	NR	110	110	110	Adjusted Means	-0.16	0.05	Child	MANCOVA	Covariates: ratio of income to needs, maternal sensitivity	Yes	2	NO
38	NICHD 1999		Q	Positive Social Behavior Composite	Positive Behavior (author created)	SOC/EMO: Pos Beh	Parent	Child	Ratio	Guideline (7:1) Not Met- Positive	Mean Score	NR	110	110	110	SE	0.16	0.05	Child	MANCOVA	Covariates: ratio of income to needs, maternal sensitivity	Yes	2	NO
46	Phillips 1987		C	Child Behavior Inventory - Considerateness (Parent)	CBI - Considerateness	SOC/EMO: Pos Beh	Parent	Child	Ratio	Staff/Child - Positive	Mean Score	child	156	156	156	Change in R squared	0.038	0.05	Child	Heirarchical Regression	Controlled for age at entry, family values, age at testing, time in care	Yes	4	NO
46	Phillips 1987		C	Child Behavior Inventory - Considerateness (Teacher)	CBI - Considerateness	SOC/EMO: Pos Beh	Teacher	Child	Ratio	Staff/Child - Positive	Mean Score	child	153	153	153	Change in R squared	0.002	NS	Child	Heirarchical Regression	Controlled for age at entry, family values, age at testing, time in care	Yes	4	NO
46	Phillips 1987		C	Child Behavior Inventory - Sociability (Parent)	CBI - Sociability	SOC/EMO: Pos Beh	Parent	Child	Ratio	Staff/Child - Positive	Mean Score	child	156	156	156	Change in R squared	0.021	NS	Child	Heirarchical Regression	Controlled for age at entry, family values, age at testing, time in care	Yes	4	NO
46	Phillips 1987		C	Child Behavior Inventory - Sociability (Teacher)	CBI - Sociability	SOC/EMO: Pos Beh	Teacher	Child	Ratio	Staff/Child - Positive	Mean Score	child	153	153	153	Change in R squared	0.009	NS	Child	Heirarchical Regression	Controlled for age at entry, family values, age at testing, time in care	Yes	4	NO
53	Zellman 2008		Z	Child Behavior Inventory - Considerateness	CBI - Considerateness	SOC/EMO: Pos Beh	Teacher	Child	Ratio	Child/Staff Ratio - Inverse	Mean Score	child	NR	1368	1368	B	0.024	NS	Child	HLM	Covariates: child/family level - age at assessment, gender, learning problems, hours per week with provider, duration with provider, family income, maternal education (has a BA), minority status, speaks other language besides English, parents' child-rearing style; classroom level - Head Start program, nonprofit organization, level of intervention intensity as determined by Qualistar	Yes	13	NO
53	Zellman 2008		Z	Child Behavior Inventory - Considerateness	CBI - Considerateness	SOC/EMO: Pos Beh	Teacher	Child	Ratio	Child/Staff Ratio - Inverse	Mean Score	child	NR	1368	1368	SE	0.038	NS	Child	HLM	Covariates: child/family level - age at assessment, gender, learning problems, hours per week with provider, duration with provider, family income, maternal education (has a BA), minority status, speaks other language besides English, parents' child-rearing style; classroom level - Head Start program, nonprofit organization, level of intervention intensity as determined by Qualistar	Yes	13	NO
54	Zill 2003		K	Cooperative Behavior	Cooperative Behavior	SOC/EMO: Pos Beh	Teacher	Child	Ratio	Child/Staff Ratio - Inverse	Mean Score	Classroom	2138	2138	2138	B	0.15	NS	Child	Analyses predict GAINS from Fall to Spring	Covariates: child/family level - age, sex, ethnicity, language, disability, mother-father family, neither birth parent in home, parent literacy, parent education, family income, welfare status, books in home, frequency of reading to child (13); classroom level - full-day class, AP individualizing score, ECERS-R Language, CIS, teacher (a) ratio, (b) experience, (c) DAP beliefs score, (d) ethnicity…	No	33	YES
63	Holloway 1989		P	Social Competence (rated by teacher)	Social Competence (author created)	SOC/EMO: Pos Beh	Teacher	Child	Ratio	Child/Staff Ratio - Inverse	Mean Score	Child	52-55	52-55	52-55	Pearson Correlation	-0.09	NS	Child	Pearson's Correlation	none	Yes	0	NO
63	Holloway 1989		P	Spivack & Shure (1974) Social Problem-Solving Skills Procedure - Prosocial Responses	SPSSP - Prosocial Responses	SOC/EMO: Pos Beh	RA	Child	Ratio	Child/Staff Ratio - Inverse	Mean Score	Child	52-55	52-55	52-55	Pearson Correlation	-0.08	NS	Child	Pearson's Correlation	none	Yes	0	NO
64	Holloway 1988		P	Spivack & Shure (1974) Social Problem-Solving Skills Procedure - Prosocial Categories	SPSSP - Prosocial Categories	SOC/EMO: Pos Beh	RA	Child	Ratio	Child/Staff Ratio - Inverse	Mean Score	Child	55	55	55	Pearson Correlation	-0.09	NS	Child	Pearson's Correlation	none	Yes	0	NO
64	Holloway 1988		P	Spivack & Shure (1974) Social Problem-Solving Skills Procedure - Prosocial Responses	SPSSP - Prosocial Responses	SOC/EMO: Pos Beh	RA	Child	Ratio	Child/Staff Ratio - Inverse	Mean Score	Child	55	55	55	Pearson Correlation	-0.08	NS	Child	Pearson's Correlation	none	Yes	0	NO
82	Owen 2008			Adaptive Social Behaviour Inventory - Comply (Parent report)	ASBI - Comply	SOC/EMO: Pos Beh	Parent	NR	Ratio	Child/Staff Ratio - Inverse	Mean Score	NR	NR	223	223	Pearson Correlation	NR	NS	Child	Pearson's Correlation	none	Yes	0	NO
82	Owen 2008			Adaptive Social Behaviour Inventory - Comply (Teacher report)	ASBI - Comply	SOC/EMO: Pos Beh	Teacher	NR	Ratio	Child/Staff Ratio - Inverse	Mean Score	NR	NR	223	223	Pearson Correlation	NR	NS	Child	Pearson's Correlation	none	Yes	0	NO
82	Owen 2008			Adaptive Social Behaviour Inventory - Express (Parent report)	ASBI - Express	SOC/EMO: Pos Beh	Parent	NR	Ratio	Child/Staff Ratio - Inverse	Mean Score	NR	NR	223	223	Pearson Correlation	NR	NS	Child	Pearson's Correlation	none	Yes	0	NO
82	Owen 2008			Adaptive Social Behaviour Inventory - Express (Teacher report)	ASBI - Express	SOC/EMO: Pos Beh	Teacher	NR	Ratio	Child/Staff Ratio - Inverse	Mean Score	NR	NR	223	223	Pearson Correlation	NR	NS	Child	Pearson's Correlation	none	Yes	0	NO
82	Owen 2008			Student-Teacher Relationship Scale (STRS) - shortened	STRS - Total Score	SOC/EMO: Pos Beh	Teacher	NR	Ratio	Child/Staff Ratio - Inverse	Mean Score	NR	NR	223	223	Pearson Correlation	NR	NS	Child	Pearson's Correlation	none	Yes	0	NO
88	Clarke_Stewart 1994			Social Cognitive Ability	Social Cognitive Ability	SOC/EMO: Pos Beh	RA	NR	Ratio	Child/Staff Ratio - Inverse	Mean Score	NR	62	62	62	partial correlation	NR	NS	Child	Partial Correlation	Covariates: age	No	1	NO	Analyses for Year 1 of study only (n=62)
88	Clarke_Stewart 1994			Social Competence with Stranger	Social Competence with Stranger	SOC/EMO: Pos Beh	RA	NR	Ratio	Child/Staff Ratio - Inverse	Mean Score	NR	62	62	62	partial correlation	NR	NS	Child	Partial Correlation	Covariates: age	No	1	NO	Analyses for Year 1 of study only (n=62)
88	Clarke_Stewart 1994			Social Competence with Visitor	Social Competence with Visitor	SOC/EMO: Pos Beh	RA	NR	Ratio	Child/Staff Ratio - Inverse	Mean Score	NR	62	62	62	partial correlation	NR	NS	Child	Partial Correlation	Covariates: age	No	1	NO	Analyses for Year 1 of study only (n=62)
93	Zill 2006		K	Social Skills Rating System (Gains) - Parent	SSRS - Social Skills	SOC/EMO: Pos Beh	Parent	Child	Ratio	Child/Staff Ratio - Inverse	Mean Score	Classroom	NR	1709	1709	B	-0.01	NS	Child	HLM	Covariates: child/family level - age, gender, ethnicity, disability, parent education, family income, welfare status, language-minority family, mother-father family, neither birth parent in home, parent literacy, books in home, frequency of reading to child, one-year head start graduate (14); classroom-level - ECERS-R Language, education, experience, teacher ethnicity, teacher salary, teacher bel…	No	32	YES	Analyses report the unstandardized regression coefficients for the MLM models predicting GAINS in scores from Head Start entry to Head Start graduation
93	Zill 2006		K	Social Skills Rating System (Gains) - Teacher	SSRS - Social Skills	SOC/EMO: Pos Beh	Teacher	Child	Ratio	Child/Staff Ratio - Inverse	Mean Score	Classroom	NR	1678	1678	B	0.02	NS	Child	HLM	Covariates: child/family level - age, gender, ethnicity, disability, parent education, family income, welfare status, language-minority family, mother-father family, neither birth parent in home, parent literacy, books in home, frequency of reading to child, one-year head start graduate (14); classroom-level - ECERS-R Language, education, experience, teacher ethnicity, teacher salary, teacher bel…	No	32	YES	Analyses report the unstandardized regression coefficients for the MLM models predicting GAINS in scores from Head Start entry to Head Start graduation
105	Downer 2012 - Latino	105b	A	Teacher Child Rating Scale - Social Competence	TCRS - Social Competence	SOC/EMO: Pos Beh	Teacher	Child	Ratio	Staff/Child - Positive	Mean Score	Classroom	NR	328	328	B	0.005	0.449	Child	MLM - Sample Latino - Model Emotional Support	Covariates: child/family level – pretest score, gender, ethnicity, maternal education, poverty, language, test interval, test in Spanish; classroom level - teacher education (BA), poverty, full-day, state, teacher/teacher’s assistant speaks Spanish, percent DDL, CLASS - Emotional Support, CLASS - Instructional Support, CLASS - Classroom Organization, CLASS * group	Yes	18	No, but controlled for pretest score
105	Downer 2012 - Latino	105b	A	Teacher Child Rating Scale - Social Competence	TCRS - Social Competence	SOC/EMO: Pos Beh	Teacher	Child	Ratio	Staff/Child - Positive	Mean Score	Classroom	NR	328	328	SE	0.007	0.449	Child	MLM - Sample Latino - Model Emotional Support	Covariates: child/family level – pretest score, gender, ethnicity, maternal education, poverty, language, test interval, test in Spanish; classroom level - teacher education (BA), poverty, full-day, state, teacher/teacher’s assistant speaks Spanish, percent DDL, CLASS - Emotional Support, CLASS - Instructional Support, CLASS - Classroom Organization, CLASS * group	Yes	18	No, but controlled for pretest score
105	Downer 2012 - Latino	105b	A	Teacher Child Rating Scale - Social Competence	TCRS - Social Competence	SOC/EMO: Pos Beh	Teacher	Child	Ratio	Staff/Child - Positive	Mean Score	Classroom	NR	328	328	t-test	0.76	0.449	Child	MLM - Sample Latino - Model Emotional Support	Covariates: child/family level – pretest score, gender, ethnicity, maternal education, poverty, language, test interval, test in Spanish; classroom level - teacher education (BA), poverty, full-day, state, teacher/teacher’s assistant speaks Spanish, percent DDL, CLASS - Emotional Support, CLASS - Instructional Support, CLASS - Classroom Organization, CLASS * group	Yes	18	No, but controlled for pretest score
105	Downer 2012 - Latino	105b	A	Teacher Child Rating Scale - Social Competence	TCRS - Social Competence	SOC/EMO: Pos Beh	Teacher	Child	Ratio	Staff/Child - Positive	Mean Score	Classroom	NR	328	328	B	0.005	0.458	Child	MLM - Sample Latino - Model Classroom Organization	Covariates: child/family level – pretest score, gender, ethnicity, maternal education, poverty, language, test interval, test in Spanish; classroom level - teacher education (BA), poverty, full-day, state, teacher/teacher’s assistant speaks Spanish, percent DDL, CLASS - Emotional Support, CLASS - Instructional Support, CLASS - Classroom Organization, CLASS * group	Yes	18	No, but controlled for pretest score
105	Downer 2012 - Latino	105b	A	Teacher Child Rating Scale - Social Competence	TCRS - Social Competence	SOC/EMO: Pos Beh	Teacher	Child	Ratio	Staff/Child - Positive	Mean Score	Classroom	NR	328	328	SE	0.007	0.458	Child	MLM - Sample Latino - Model Classroom Organization	Covariates: child/family level – pretest score, gender, ethnicity, maternal education, poverty, language, test interval, test in Spanish; classroom level - teacher education (BA), poverty, full-day, state, teacher/teacher’s assistant speaks Spanish, percent DDL, CLASS - Emotional Support, CLASS - Instructional Support, CLASS - Classroom Organization, CLASS * group	Yes	18	No, but controlled for pretest score
105	Downer 2012 - Latino	105b	A	Teacher Child Rating Scale - Social Competence	TCRS - Social Competence	SOC/EMO: Pos Beh	Teacher	Child	Ratio	Staff/Child - Positive	Mean Score	Classroom	NR	328	328	t-test	0.74	0.458	Child	MLM - Sample Latino - Model Classroom Organization	Covariates: child/family level – pretest score, gender, ethnicity, maternal education, poverty, language, test interval, test in Spanish; classroom level - teacher education (BA), poverty, full-day, state, teacher/teacher’s assistant speaks Spanish, percent DDL, CLASS - Emotional Support, CLASS - Instructional Support, CLASS - Classroom Organization, CLASS * group	Yes	18	No, but controlled for pretest score
105	Downer 2012 - DLL	105a	A	Teacher Child Rating Scale - Social Competence	TCRS - Social Competence	SOC/EMO: Pos Beh	Teacher	Child	Ratio	Staff/Child - Positive	Mean Score	Classroom	NR	956	956	B	0.005	0.465	Child	MLM - Sample DLL - Model Classroom Organization	Covariates: child/family level – pretest score, gender, ethnicity, maternal education, poverty, language, test interval, test in Spanish, DLL status; classroom level - teacher education (BA), poverty, full-day, state, teacher/teacher’s assistant speaks Spanish, percent DDL, CLASS - Emotional Support, CLASS - Instructional Support, CLASS - Classroom Organization, CLASS * group	Yes	19	No, but controlled for pretest score
105	Downer 2012 - DLL	105a	A	Teacher Child Rating Scale - Social Competence	TCRS - Social Competence	SOC/EMO: Pos Beh	Teacher	Child	Ratio	Staff/Child - Positive	Mean Score	Classroom	NR	956	956	SE	0.007	0.465	Child	MLM - Sample DLL - Model Classroom Organization	Covariates: child/family level – pretest score, gender, ethnicity, maternal education, poverty, language, test interval, test in Spanish, DLL status; classroom level - teacher education (BA), poverty, full-day, state, teacher/teacher’s assistant speaks Spanish, percent DDL, CLASS - Emotional Support, CLASS - Instructional Support, CLASS - Classroom Organization, CLASS * group	Yes	19	No, but controlled for pretest score
105	Downer 2012 - DLL	105a	A	Teacher Child Rating Scale - Social Competence	TCRS - Social Competence	SOC/EMO: Pos Beh	Teacher	Child	Ratio	Staff/Child - Positive	Mean Score	Classroom	NR	956	956	t-test	0.73	0.465	Child	MLM - Sample DLL - Model Classroom Organization	Covariates: child/family level – pretest score, gender, ethnicity, maternal education, poverty, language, test interval, test in Spanish, DLL status; classroom level - teacher education (BA), poverty, full-day, state, teacher/teacher’s assistant speaks Spanish, percent DDL, CLASS - Emotional Support, CLASS - Instructional Support, CLASS - Classroom Organization, CLASS * group	Yes	19	No, but controlled for pretest score
105	Downer 2012 - DLL	105a	A	Teacher Child Rating Scale - Social Competence	TCRS - Social Competence	SOC/EMO: Pos Beh	Teacher	Child	Ratio	Staff/Child - Positive	Mean Score	Classroom	NR	956	956	B	0.055	0.472	Child	MLM - Sample DLL - Model Emotional Support	Covariates: child/family level – pretest score, gender, ethnicity, maternal education, poverty, language, test interval, test in Spanish, DLL status; classroom level - teacher education (BA), poverty, full-day, state, teacher/teacher’s assistant speaks Spanish, percent DDL, CLASS - Emotional Support, CLASS - Instructional Support, CLASS - Classroom Organization, CLASS * group	Yes	19	No, but controlled for pretest score
105	Downer 2012 - DLL	105a	A	Teacher Child Rating Scale - Social Competence	TCRS - Social Competence	SOC/EMO: Pos Beh	Teacher	Child	Ratio	Staff/Child - Positive	Mean Score	Classroom	NR	956	956	SE	0.007	0.472	Child	MLM - Sample DLL - Model Emotional Support	Covariates: child/family level – pretest score, gender, ethnicity, maternal education, poverty, language, test interval, test in Spanish, DLL status; classroom level - teacher education (BA), poverty, full-day, state, teacher/teacher’s assistant speaks Spanish, percent DDL, CLASS - Emotional Support, CLASS - Instructional Support, CLASS - Classroom Organization, CLASS * group	Yes	19	No, but controlled for pretest score
105	Downer 2012 - DLL	105a	A	Teacher Child Rating Scale - Social Competence	TCRS - Social Competence	SOC/EMO: Pos Beh	Teacher	Child	Ratio	Staff/Child - Positive	Mean Score	Classroom	NR	956	956	t-test	0.72	0.472	Child	MLM - Sample DLL - Model Emotional Support	Covariates: child/family level – pretest score, gender, ethnicity, maternal education, poverty, language, test interval, test in Spanish, DLL status; classroom level - teacher education (BA), poverty, full-day, state, teacher/teacher’s assistant speaks Spanish, percent DDL, CLASS - Emotional Support, CLASS - Instructional Support, CLASS - Classroom Organization, CLASS * group	Yes	19	No, but controlled for pretest score
105	Downer 2012 - Latino	105b	A	Teacher Child Rating Scale - Social Competence	TCRS - Social Competence	SOC/EMO: Pos Beh	Teacher	Child	Ratio	Staff/Child - Positive	Mean Score	Classroom	NR	328	328	B	0.004	0.589	Child	MLM - Sample Latino - Model Instructional Support	Covariates: child/family level – pretest score, gender, ethnicity, maternal education, poverty, language, test interval, test in Spanish; classroom level - teacher education (BA), poverty, full-day, state, teacher/teacher’s assistant speaks Spanish, percent DDL, CLASS - Emotional Support, CLASS - Instructional Support, CLASS - Classroom Organization, CLASS * group	Yes	18	No, but controlled for pretest score
105	Downer 2012 - Latino	105b	A	Teacher Child Rating Scale - Social Competence	TCRS - Social Competence	SOC/EMO: Pos Beh	Teacher	Child	Ratio	Staff/Child - Positive	Mean Score	Classroom	NR	328	328	SE	0.007	0.589	Child	MLM - Sample Latino - Model Instructional Support	Covariates: child/family level – pretest score, gender, ethnicity, maternal education, poverty, language, test interval, test in Spanish; classroom level - teacher education (BA), poverty, full-day, state, teacher/teacher’s assistant speaks Spanish, percent DDL, CLASS - Emotional Support, CLASS - Instructional Support, CLASS - Classroom Organization, CLASS * group	Yes	18	No, but controlled for pretest score
105	Downer 2012 - Latino	105b	A	Teacher Child Rating Scale - Social Competence	TCRS - Social Competence	SOC/EMO: Pos Beh	Teacher	Child	Ratio	Staff/Child - Positive	Mean Score	Classroom	NR	328	328	t-test	0.54	0.589	Child	MLM - Sample Latino - Model Instructional Support	Covariates: child/family level – pretest score, gender, ethnicity, maternal education, poverty, language, test interval, test in Spanish; classroom level - teacher education (BA), poverty, full-day, state, teacher/teacher’s assistant speaks Spanish, percent DDL, CLASS - Emotional Support, CLASS - Instructional Support, CLASS - Classroom Organization, CLASS * group	Yes	18	No, but controlled for pretest score
105	Downer 2012 - DLL	105a	A	Teacher Child Rating Scale - Social Competence	TCRS - Social Competence	SOC/EMO: Pos Beh	Teacher	Child	Ratio	Staff/Child - Positive	Mean Score	Classroom	NR	956	956	B	0.004	0.608	Child	MLM - Sample DLL - Model Instructional Support	Covariates: child/family level – pretest score, gender, ethnicity, maternal education, poverty, language, test interval, test in Spanish, DLL status; classroom level - teacher education (BA), poverty, full-day, state, teacher/teacher’s assistant speaks Spanish, percent DDL, CLASS - Emotional Support, CLASS - Instructional Support, CLASS - Classroom Organization, CLASS * group	Yes	19	No, but controlled for pretest score
105	Downer 2012 - DLL	105a	A	Teacher Child Rating Scale - Social Competence	TCRS - Social Competence	SOC/EMO: Pos Beh	Teacher	Child	Ratio	Staff/Child - Positive	Mean Score	Classroom	NR	956	956	SE	0.007	0.608	Child	MLM - Sample DLL - Model Instructional Support	Covariates: child/family level – pretest score, gender, ethnicity, maternal education, poverty, language, test interval, test in Spanish, DLL status; classroom level - teacher education (BA), poverty, full-day, state, teacher/teacher’s assistant speaks Spanish, percent DDL, CLASS - Emotional Support, CLASS - Instructional Support, CLASS - Classroom Organization, CLASS * group	Yes	19	No, but controlled for pretest score
105	Downer 2012 - DLL	105a	A	Teacher Child Rating Scale - Social Competence	TCRS - Social Competence	SOC/EMO: Pos Beh	Teacher	Child	Ratio	Staff/Child - Positive	Mean Score	Classroom	NR	956	956	t-test	0.51	0.608	Child	MLM - Sample DLL - Model Instructional Support	Covariates: child/family level – pretest score, gender, ethnicity, maternal education, poverty, language, test interval, test in Spanish, DLL status; classroom level - teacher education (BA), poverty, full-day, state, teacher/teacher’s assistant speaks Spanish, percent DDL, CLASS - Emotional Support, CLASS - Instructional Support, CLASS - Classroom Organization, CLASS * group	Yes	19	No, but controlled for pretest score
126	Clarke-Stewart 2006	126a&b	Q	The California Preschool Social Competency Scale Social Competence	CPSCS - Social Competence	SOC/EMO: Pos Beh	Teacher	Child	Ratio	Child/Staff Ratio - Inverse	Mean Score	Classroom	209	209	209	partial correlation	-0.20	< .01	Child	partial correlation	mothers' education, mothers' employment	Yes	2	NO
126	Clarke-Stewart 2006	126a&b	Q	Observervational Record of the Caregiving Environment (ORCE) SelfReliance	ORCE - Self-Reliance	SOC/EMO: Pos Beh	RA	Child	Ratio	Child/Staff Ratio - Inverse	Mean Score	Classroom	209	209	209	partial correlation	NR	NS	Child	partial correlation	mothers' education, mothers' employment	Yes	2	NO
126	Clarke-Stewart 2006	126a&b	Q	Observervational Record of the Caregiving Environment (ORCE) Sustained Attention	ORCE - Sustained Attention	SOC/EMO: Pos Beh	RA	Child	Ratio	Child/Staff Ratio - Inverse	Mean Score	Classroom	209	209	209	partial correlation	NR	NS	Child	partial correlation	mothers' education, mothers' employment	Yes	2	NO
145	Colwel 2013		N	Early Childhood Longitudinal Study - Attention and Concentration (Caregiver)	ECLS-B - Attention & Concentration	SOC/EMO: Pos Beh	Teacher	Child	Ratio	Child/Staff Ratio - Inverse	Child/Staff Ratio	Classroom	1000	1000	1000	Beta	0	NS	Child	HLM	Covariates: child/family levell - pretest score, gender, ethnicity, low birth weight, breastfed, well-child doctor visits, received WIC, lagged (a) health 9 mo. & 2 yr., (b) absence of common illness 9 mo. & 2 yr., (c) temperament 9 mo. & 2 yr., absence of injury; family level – maternal (a) birthplace not US, (b) other child ages < 6, (c) other children 6-18 years, (d) employment status, (e) mar…	Yes	35	No, but controlled for pretest score
145	Colwel 2013		N	Early Childhood Longitudinal Study - Attention and Concentration (Parent)	ECLS-B - Attention & Concentration	SOC/EMO: Pos Beh	Parent	Child	Ratio	Child/Staff Ratio - Inverse	Child/Staff Ratio	Classroom	1000	1000	1000	Beta	0.04	NS	Child	HLM	Covariates: child/family levell - pretest score, gender, ethnicity, low birth weight, breastfed, well-child doctor visits, received WIC, lagged (a) health 9 mo. & 2 yr., (b) absence of common illness 9 mo. & 2 yr., (c) temperament 9 mo. & 2 yr., absence of injury; family level – maternal (a) birthplace not US, (b) other child ages < 6, (c) other children 6-18 years, (d) employment status, (e) mar…	Yes	35	No, but controlled for pretest score
145	Colwel 2013		N	Early Childhood Longitudinal Study - Emotional and Behavioral Regulation (Caregiver)	ECLS-B - Emotional & Behavioral Regulation	SOC/EMO: Pos Beh	Teacher	Child	Ratio	Child/Staff Ratio - Inverse	Child/Staff Ratio	Classroom	1000	1000	1000	Beta	-0.13	0.05	Child	HLM	Covariates: child/family levell - pretest score, gender, ethnicity, low birth weight, breastfed, well-child doctor visits, received WIC, lagged (a) health 9 mo. & 2 yr., (b) absence of common illness 9 mo. & 2 yr., (c) temperament 9 mo. & 2 yr., absence of injury; family level – maternal (a) birthplace not US, (b) other child ages < 6, (c) other children 6-18 years, (d) employment status, (e) mar…	Yes	35	No, but controlled for pretest score
145	Colwel 2013		N	Early Childhood Longitudinal Study - Emotional and Behavioral Regulation (Parent)	ECLS-B - Emotional & Behavioral Regulation	SOC/EMO: Pos Beh	Parent	Child	Ratio	Child/Staff Ratio - Inverse	Child/Staff Ratio	Classroom	1000	1000	1000	Beta	-0.02	NS	Child	HLM	Covariates: child/family levell - pretest score, gender, ethnicity, low birth weight, breastfed, well-child doctor visits, received WIC, lagged (a) health 9 mo. & 2 yr., (b) absence of common illness 9 mo. & 2 yr., (c) temperament 9 mo. & 2 yr., absence of injury; family level – maternal (a) birthplace not US, (b) other child ages < 6, (c) other children 6-18 years, (d) employment status, (e) mar…	Yes	35	No, but controlled for pretest score
145	Colwel 2013		N	Early Childhood Longitudinal Study - Social Competence (Caregiver)	ECLS-B - Prosocial	SOC/EMO: Pos Beh	Teacher	Child	Ratio	Child/Staff Ratio - Inverse	Child/Staff Ratio	Classroom	1000	1000	1000	Beta	0.08	NS	Child	HLM	Covariates: child/family levell - pretest score, gender, ethnicity, low birth weight, breastfed, well-child doctor visits, received WIC, lagged (a) health 9 mo. & 2 yr., (b) absence of common illness 9 mo. & 2 yr., (c) temperament 9 mo. & 2 yr., absence of injury; family level – maternal (a) birthplace not US, (b) other child ages < 6, (c) other children 6-18 years, (d) employment status, (e) mar…	Yes	35	No, but controlled for pretest score
145	Colwel 2013		N	Early Childhood Longitudinal Study - Social Competence (Parent)	ECLS-B - Prosocial	SOC/EMO: Pos Beh	Parent	Child	Ratio	Child/Staff Ratio - Inverse	Child/Staff Ratio	Classroom	1000	1000	1000	Beta	0.02	NS	Child	HLM	Covariates: child/family levell - pretest score, gender, ethnicity, low birth weight, breastfed, well-child doctor visits, received WIC, lagged (a) health 9 mo. & 2 yr., (b) absence of common illness 9 mo. & 2 yr., (c) temperament 9 mo. & 2 yr., absence of injury; family level – maternal (a) birthplace not US, (b) other child ages < 6, (c) other children 6-18 years, (d) employment status, (e) mar…	Yes	35	No, but controlled for pretest score
155	Reid 2013		A	Teacher Child Rating Scale - Social Competence	TCRS - Social Competence	SOC/EMO: Pos Beh	RA	Child	Ratio	Guideline met (10:1) - Positive	binary (1= 10:1 or lower, 0 = 11:1 or higher)	NR	NR	2966	2966	Beta	NR	NS	Child	HLM	Covariates: child/family level - pretest score, gender, age, SES, ethnicity, single parent, ELL status, IEP status; classroom level - SES, deviation of income, percent Caucasian, CLASS - Instructional Quality, teacher has BA, teacher has more than a BA, class size (less than 18), full-day, Head Start, interaction terms; (variables dropped from final models due to insignificance – family income, m…	Yes	17+	No, but controlled for pretest score
162	Sabol 2013		A	Teacher Child Rating Scale - Social Competence	TCRS - Social Competence	SOC/EMO: Pos Beh	Teacher	child	Ratio	Child/Staff Ratio - Inverse	Child/Staff Ratio	Classroom	2419	2419	2419	beta	0	NS	Child	HLM Model 8	Covariates: child/family level - pretest score, gender, ethnicity, maternal education, poverty, household size, attend pre-k prior year; classroom level -state, ethnicity, Head Start	Yes	10	no, but controlled for pretest score
162	Sabol 2013		A	Teacher Child Rating Scale - Social Competence	TCRS - Social Competence	SOC/EMO: Pos Beh	Teacher	Child	Ratio	Child/Staff Ratio - Inverse	Child/Staff Ratio	Classroom	2419	2419	2419	Pearson Correlation	-0.02	NS	Child	Pearson's Correlation	none	Yes	0	No
11	Dunn 1993		S	Problem Behavior Questionnaire	PBQ - Hyperactivity-Distractible	SOC/EMO: Prob Beh	Teacher	NR	Ratio	Staff/Child - Positive	Mean Score	NR	NR	60	60	Pearson Correlation	-0.31	0.01	Child	Pearson's Correlation	none	Yes	0	NO
11	Dunn 1993		S	Problem Behavior Questionnaire	PBQ - Hyperactivity-Distractible	SOC/EMO: Prob Beh	Teacher	NR	Ratio	Staff/Child - Positive	Mean Score	NR	NR	60	60	B	-0.73	NS	Child	NA	Controlled for marital status, income	Yes	2	NO
20	Howes 1997		D	Child Behavior Inventory - Behavior Problems	CBI - Behavior Problems	SOC/EMO: Prob Beh	Teacher	Child	Ratio	Guildelines met (2 to 3 years: 1:6; for 3 to 5 years 1:8; for 5 to 6 years: 1:10) - F-Ratio - Positive	Mean Score	Child?	760	760	760	F-Ratio	0.84	NS	Child	Guildelines met (2 to 3 years: 1:6; for 3 to 5 years 1:8; for 5 to 6 years: 1:10) - F-Ratio - Positive	maternal education; classroom	Yes	2	NO
21	Howes 2008		A	Social Skills and Behavior Problems Scale - Behavior Problems	SSPBS - Behavior Problems	SOC/EMO: Prob Beh	Teacher	Child	Ratio	Child/Staff Ratio - Inverse	Mean Score	NR	2042	2042	2042	B	0	NS	Child	Model 1: Quality as a composite	Covariates: child/family level - state, gender, child age at fall assessment, ethnicity, maternal education, poverty, number of people in the household; classroom level - teacher education (BA), in/out school, full/part-day, T-C relationship, quality composite	Yes	12	YES
21	Howes 2008		A	Social Skills and Behavior Problems Scale - Behavior Problems	SSPBS - Behavior Problems	SOC/EMO: Prob Beh	Teacher	Child	Ratio	Child/Staff Ratio - Inverse	Mean Score	NR	2042	2042	2042	SE	0.01	NS	Child	Model 1: Quality as a composite	Covariates: child/family level - state, gender, child age at fall assessment, ethnicity, maternal education, poverty, number of people in the household; classroom level - teacher education (BA), in/out school, full/part-day, T-C relationship, quality composite	Yes	12	YES
21	Howes 2008		A	Social Skills and Behavior Problems Scale - Behavior Problems	SSPBS - Behavior Problems	SOC/EMO: Prob Beh	Teacher	NR	Ratio	Child/Staff Ratio - Inverse	Mean Score	NR	NR	2042	2042	Pearson Correlation	0.02	NS	Child	Pearson's Correlation	none	Yes	0	YES
26	Love 1992			Behavior Problem Index - Antisocial	BPI - Antisocial	SOC/EMO: Prob Beh	Teacher	Classroom	Ratio	Guideline met (group 1 - lower than 1:7.2 in comparison to group 2 - higher than 1:9.5) F-Ratio - Positive	Mean Score	Classroom	NR	2649	2649	F-Ratio	1.5	NS	Child	ANOVA: Guideline met (group 1 - lower than 1:7.2 in comparison to group 2 - higher than 1:9.5) F-Ratio - Positive	Covariates: pretest BPI score	No	1	No, but controlled for pretest score	Analyses examine whether effects of OBSERVED ratios on child Behavior (because not all classrooms actually stayed true to their experimental condition of staff/child ratio); looked at the impact of observed ratio rather than the ratio the classrooms were assigned to; selected two groups of classrooms that represented extremes in ratio yet still provided sufficient sample sizes; Two Clusters: Clus…
26	Love 1992			Behavior Problem Index - Attention-Deficit	BPI - Attention-Deficit	SOC/EMO: Prob Beh	Teacher	Classroom	Ratio	Guideline met (group 1 - lower than 1:7.2 in comparison to group 2 - higher than 1:9.5) F-Ratio - Positive	Mean Score	Classroom	NR	2649	2649	F-Ratio	0.4	NS	Child	ANOVA: Guideline met (group 1 - lower than 1:7.2 in comparison to group 2 - higher than 1:9.5) F-Ratio - Positive	Covariates: pretest BPI score	No	1	No, but controlled for pretest score	Analyses examine whether effects of OBSERVED ratios on child Behavior (because not all classrooms actually stayed true to their experimental condition of staff/child ratio); looked at the impact of observed ratio rather than the ratio the classrooms were assigned to; selected two groups of classrooms that represented extremes in ratio yet still provided sufficient sample sizes; Two Clusters: Clus…
26	Love 1992			Behavior Problem Index - Depressed	BPI - Depressed	SOC/EMO: Prob Beh	Teacher	Classroom	Ratio	Guideline met (group 1 - lower than 1:7.2 in comparison to group 2 - higher than 1:9.5) F-Ratio - Positive	Mean Score	Classroom	NR	2649	2649	F-Ratio	1.2	NS	Child	ANOVA: Guideline met (group 1 - lower than 1:7.2 in comparison to group 2 - higher than 1:9.5) F-Ratio - Positive	Covariates: pretest BPI score	No	1	No, but controlled for pretest score	Analyses examine whether effects of OBSERVED ratios on child Behavior (because not all classrooms actually stayed true to their experimental condition of staff/child ratio); looked at the impact of observed ratio rather than the ratio the classrooms were assigned to; selected two groups of classrooms that represented extremes in ratio yet still provided sufficient sample sizes; Two Clusters: Clus…
26	Love 1992			Behavior Problem Index - Immature/Dependent	BPI - Immature/Dependent	SOC/EMO: Prob Beh	Teacher	Classroom	Ratio	Guideline met (group 1 - lower than 1:7.2 in comparison to group 2 - higher than 1:9.5) F-Ratio - Positive	Mean Score	Classroom	NR	2649	2649	F-Ratio	0.9	NS	Child	ANOVA: Guideline met (group 1 - lower than 1:7.2 in comparison to group 2 - higher than 1:9.5) F-Ratio - Positive	Covariates: pretest BPI score	No	1	No, but controlled for pretest score	Analyses examine whether effects of OBSERVED ratios on child Behavior (because not all classrooms actually stayed true to their experimental condition of staff/child ratio); looked at the impact of observed ratio rather than the ratio the classrooms were assigned to; selected two groups of classrooms that represented extremes in ratio yet still provided sufficient sample sizes; Two Clusters: Clus…
29	Mashburn, Pianta 2008		A	Teacher Child Rating Scale - Behavior Problems	TCRS - Behavior Problems	SOC/EMO: Prob Beh	Teacher	Child	Ratio	Guidelines met (10:1) - Inverse	Mean Score	Classroom	2307	2307	2307	B	0.01	NS	Child	Model 2: Infrastructure and design	Covariates: child/family level - pretest scores, gender, ethnicity, mother’s education, poverty; class level – state, teacher (a) BA, (b) ECE/CD, (c) teacher’s aide has CDA degree, group size is 20, comprehensive curriculum; program level - serves meals, has health services, provides family services	Yes	14	No, but controlled for pretest score
29	Mashburn, Pianta 2008		A	Teacher Child Rating Scale - Behavior Problems	TCRS - Behavior Problems	SOC/EMO: Prob Beh	Teacher	Child	Ratio	Guidelines met (10:1) - Inverse	Mean Score	Classroom	2307	2307	2307	SE	0.04	NS	Child	Model 2: Infrastructure and design	Covariates: child/family level - pretest scores, gender, ethnicity, mother’s education, poverty; class level – state, teacher (a) BA, (b) ECE/CD, (c) teacher’s aide has CDA degree, group size is 20, comprehensive curriculum; program level - serves meals, has health services, provides family services	Yes	14	No, but controlled for pretest score
38	NICHD 1999		Q	Behavior Problems Composite	Behavior Problems (author created)	SOC/EMO: Prob Beh	Parent	Child	Ratio	Guideline (7:1) Met - Positive	Mean Score	NR	140	140	140	Adjusted Means	-0.66	0.01	Child	MANCOVA	Covariates: ratio of income to needs, maternal sensitivity	Yes	2	NO
38	NICHD 1999		Q	Behavior Problems Composite	Behavior Problems (author created)	SOC/EMO: Prob Beh	Parent	Child	Ratio	Guideline (7:1) Met - Positive	Mean Score	NR	140	140	140	SE	0.3	0.01	Child	MANCOVA	Covariates: ratio of income to needs, maternal sensitivity	Yes	2	NO
38	NICHD 1999		Q	Behavior Problems Composite	Behavior Problems (author created)	SOC/EMO: Prob Beh	Parent	Child	Ratio	Guideline (7:1) Not Met- Positive	Mean Score	NR	110	110	110	Adjusted Means	0.57	0.01	Child	MANCOVA	Covariates: ratio of income to needs, maternal sensitivity	Yes	2	NO
38	NICHD 1999		Q	Behavior Problems Composite	Behavior Problems (author created)	SOC/EMO: Prob Beh	Parent	Child	Ratio	Guideline (7:1) Not Met- Positive	Mean Score	NR	110	110	110	SE	0.34	0.01	Child	MANCOVA	Covariates: ratio of income to needs, maternal sensitivity	Yes	2	NO
46	Phillips 1987		C	Problem Behavior Questionnaire-Aggression (Parent)	PBQ - Aggressiveness	SOC/EMO: Prob Beh	Parent	Child	Ratio	Staff/Child - Positive	Mean Score	child	156	156	156	Change in R squared	0.002	NS	Child	Heirarchical Regression	Controlled for age at entry, family values, age at testing, time in care	Yes	4	NO
46	Phillips 1987		C	Problem Behavior Questionnaire-Aggression (Teacher)	PBQ - Aggressiveness	SOC/EMO: Prob Beh	Teacher	Child	Ratio	Staff/Child - Positive	Mean Score	child	153	153	153	Change in R squared	0.018	NS	Child	Heirarchical Regression	Controlled for age at entry, family values, age at testing, time in care	Yes	4	NO
46	Phillips 1987		C	Problem Behavior Questionnaire-Anxiety (Teacher)	PBQ - Anxious	SOC/EMO: Prob Beh	Teacher	Child	Ratio	Staff/Child - Positive	Mean Score	child	153	153	153	Change in R squared	0.13	0.001	Child	Heirarchical Regression	Controlled for age at entry, family values, age at testing, time in care	Yes	4	NO
46	Phillips 1987		C	Problem Behavior Questionnaire-Anxiety (Parent)	PBQ - Anxious	SOC/EMO: Prob Beh	Parent	Child	Ratio	Staff/Child - Positive	Mean Score	child	156	156	156	Change in R squared	0.003	NS	Child	Heirarchical Regression	Controlled for age at entry, family values, age at testing, time in care	Yes	4	NO
46	Phillips 1987		C	Problem Behavior Questionnaire-Hyperactivity (Parent)	PBQ - Hyperactivity	SOC/EMO: Prob Beh	Parent	Child	Ratio	Staff/Child - Positive	Mean Score	child	156	156	156	Change in R squared	0.008	NS	Child	Heirarchical Regression	Controlled for age at entry, family values, age at testing, time in care	Yes	4	NO
46	Phillips 1987		C	Problem Behavior Questionnaire-Hyperactivity (Teacher)	PBQ - Hyperactivity	SOC/EMO: Prob Beh	Teacher	Child	Ratio	Staff/Child - Positive	Mean Score	child	153	153	153	Change in R squared	0.004	NS	Child	Heirarchical Regression	Controlled for age at entry, family values, age at testing, time in care	Yes	4	NO
53	Zellman 2008		Z	Child Behavior Inventory - Apathy	CBI - Apathy	SOC/EMO: Prob Beh	Teacher	Child	Ratio	Child/Staff Ratio - Inverse	Mean Score	child	NR	1368	1368	B	-0.011	NS	Child	HLM	Covariates: child/family level - age at assessment, gender, learning problems, hours per week with provider, duration with provider, family income, maternal education (has a BA), minority status, speaks other language besides English, parents' child-rearing style; classroom level - Head Start program, nonprofit organization, level of intervention intensity as determined by Qualistar	Yes	13	NO
53	Zellman 2008		Z	Child Behavior Inventory - Apathy	CBI - Apathy	SOC/EMO: Prob Beh	Teacher	Child	Ratio	Child/Staff Ratio - Inverse	Mean Score	child	NR	1368	1368	SE	0.048	NS	Child	HLM	Covariates: child/family level - age at assessment, gender, learning problems, hours per week with provider, duration with provider, family income, maternal education (has a BA), minority status, speaks other language besides English, parents' child-rearing style; classroom level - Head Start program, nonprofit organization, level of intervention intensity as determined by Qualistar	Yes	13	NO
53	Zellman 2008		Z	Child Behavior Inventory - Hostility	CBI - Hostility	SOC/EMO: Prob Beh	Teacher	Child	Ratio	Child/Staff Ratio - Inverse	Mean Score	child	NR	1368	1368	B	0.014	NS	Child	HLM	Covariates: child/family level - age at assessment, gender, learning problems, hours per week with provider, duration with provider, family income, maternal education (has a BA), minority status, speaks other language besides English, parents' child-rearing style; classroom level - Head Start program, nonprofit organization, level of intervention intensity as determined by Qualistar	Yes	13	NO
53	Zellman 2008		Z	Child Behavior Inventory - Hostility	CBI - Hostility	SOC/EMO: Prob Beh	Teacher	Child	Ratio	Child/Staff Ratio - Inverse	Mean Score	child	NR	1368	1368	SE	0.038	NS	Child	HLM	Covariates: child/family level - age at assessment, gender, learning problems, hours per week with provider, duration with provider, family income, maternal education (has a BA), minority status, speaks other language besides English, parents' child-rearing style; classroom level - Head Start program, nonprofit organization, level of intervention intensity as determined by Qualistar	Yes	13	NO
54	Zill 2003		K	Hyperactive Behavior	PBS - Hyperactive Behavior	SOC/EMO: Prob Beh	Teacher	Child	Ratio	Child/Staff Ratio - Inverse	Mean Score	Classroom	2045	2045	2045	B	-0.04	NS	Child	Analyses predict GAINS from Fall to Spring	Covariates: child/family level - age, sex, ethnicity, language, disability, mother-father family, neither birth parent in home, parent literacy, parent education, family income, welfare status, books in home, frequency of reading to child (13); classroom level - full-day class, AP individualizing score, ECERS-R Language, CIS, teacher (a) ratio, (b) experience, (c) DAP beliefs score, (d) ethnicity…	No	33	YES
64	Holloway 1988		P	Spivack & Shure (1974) Social Problem-Solving Skills Procedure - Antisocial Categories	SPSSP - Antisocial Categories	SOC/EMO: Prob Beh	RA	Child	Ratio	Child/Staff Ratio - Inverse	Mean Score	Child	55	55	55	Pearson Correlation	0.04	NS	Child	Pearson's Correlation	none	Yes	0	NO
64	Holloway 1988		P	Spivack & Shure (1974) Social Problem-Solving Skills Procedure - Antisocial Responses	SPSSP - Antisocial Responses	SOC/EMO: Prob Beh	RA	Child	Ratio	Child/Staff Ratio - Inverse	Mean Score	Child	55	55	55	Pearson Correlation	0.14	NS	Child	Pearson's Correlation	none	Yes	0	NO
82	Owen 2008			Child Behavior Checklist - Externalizing (parent report)	CBCL - Externalizing	SOC/EMO: Prob Beh	Parent	NR	Ratio	Child/Staff Ratio - Inverse	Mean Score	NR	NR	223	223	Pearson Correlation	NR	NS	Child	Pearson's Correlation	none	Yes	0	NO
82	Owen 2008			Child Behavior Checklist - Internalizing (parent report)	CBCL - Internalizing	SOC/EMO: Prob Beh	Parent	NR	Ratio	Child/Staff Ratio - Inverse	Mean Score	NR	NR	223	223	Pearson Correlation	NR	NS	Child	Pearson's Correlation	none	Yes	0	NO
82	Owen 2008			Teacher's Report Form - Externalizing (teacher report)	TRF - Externalizing	SOC/EMO: Prob Beh	Teacher	NR	Ratio	Child/Staff Ratio - Inverse	Mean Score	NR	NR	223	223	Pearson Correlation	NR	NS	Child	Pearson's Correlation	none	Yes	0	NO
82	Owen 2008			Teacher's Report Form - Internalizing (teacher report)	TRF - Internalizing	SOC/EMO: Prob Beh	Teacher	NR	Ratio	Child/Staff Ratio - Inverse	Mean Score	NR	NR	223	223	Pearson Correlation	NR	NS	Child	Pearson's Correlation	none	Yes	0	NO
93	Zill 2006		K	FACES - Aggressive Behavior Gains - Parent	FACES - Aggressive Behavior	SOC/EMO: Prob Beh	Parent	Child	Ratio	Child/Staff Ratio - Inverse	Mean Score	Classroom	NR	1694	1694	B	-0.01	NS	Child	HLM	Covariates: child/family level - age, gender, ethnicity, disability, parent education, family income, welfare status, language-minority family, mother-father family, neither birth parent in home, parent literacy, books in home, frequency of reading to child, one-year head start graduate (14); classroom-level - ECERS-R Language, education, experience, teacher ethnicity, teacher salary, teacher bel…	No	32	YES	Analyses report the unstandardized regression coefficients for the MLM models predicting GAINS in scores from Head Start entry to Head Start graduation
93	Zill 2006		K	FACES - Aggressive Behavior Gains - Teacher	FACES - Aggressive Behavior	SOC/EMO: Prob Beh	Teacher	Child	Ratio	Child/Staff Ratio - Inverse	Mean Score	Classroom	NR	1591	1591	B	-0.05	NS	Child	HLM	Covariates: child/family level - age, gender, ethnicity, disability, parent education, family income, welfare status, language-minority family, mother-father family, neither birth parent in home, parent literacy, books in home, frequency of reading to child, one-year head start graduate (14); classroom-level - ECERS-R Language, education, experience, teacher ethnicity, teacher salary, teacher bel…	No	32	YES	Analyses report the unstandardized regression coefficients for the MLM models predicting GAINS in scores from Head Start entry to Head Start graduation
93	Zill 2006		K	FACES - Hyperactive Behavior Gains - Parent	FACES - Hyperactive Behavior	SOC/EMO: Prob Beh	Parent	Child	Ratio	Child/Staff Ratio - Inverse	Mean Score	Classroom	NR	1696	1696	B	0	NS	Child	HLM	Covariates: child/family level - age, gender, ethnicity, disability, parent education, family income, welfare status, language-minority family, mother-father family, neither birth parent in home, parent literacy, books in home, frequency of reading to child, one-year head start graduate (14); classroom-level - ECERS-R Language, education, experience, teacher ethnicity, teacher salary, teacher bel…	No	32	YES	Analyses report the unstandardized regression coefficients for the MLM models predicting GAINS in scores from Head Start entry to Head Start graduation
93	Zill 2006		K	FACES - Hyperactive Behavior Gains - Teacher	FACES - Hyperactive Behavior	SOC/EMO: Prob Beh	Teacher	Child	Ratio	Child/Staff Ratio - Inverse	Mean Score	Classroom	NR	1611	1611	B	-0.03	NS	Child	HLM	Covariates: child/family level - age, gender, ethnicity, disability, parent education, family income, welfare status, language-minority family, mother-father family, neither birth parent in home, parent literacy, books in home, frequency of reading to child, one-year head start graduate (14); classroom-level - ECERS-R Language, education, experience, teacher ethnicity, teacher salary, teacher bel…	No	32	YES	Analyses report the unstandardized regression coefficients for the MLM models predicting GAINS in scores from Head Start entry to Head Start graduation
93	Zill 2006		K	FACES - Withdrawn Behavior Gains - Teacher	FACES - Withdrawn Behavior	SOC/EMO: Prob Beh	Teacher	Child	Ratio	Child/Staff Ratio - Inverse	Mean Score	Classroom	NR	1591	1591	B	0.02	NS	Child	HLM	Covariates: child/family level - age, gender, ethnicity, disability, parent education, family income, welfare status, language-minority family, mother-father family, neither birth parent in home, parent literacy, books in home, frequency of reading to child, one-year head start graduate (14); classroom-level - ECERS-R Language, education, experience, teacher ethnicity, teacher salary, teacher bel…	No	32	YES	Analyses report the unstandardized regression coefficients for the MLM models predicting GAINS in scores from Head Start entry to Head Start graduation
93	Zill 2006		K	FACES - Withdrawn Gains - Parent	FACES - Withdrawn Behavior	SOC/EMO: Prob Beh	Parent	Child	Ratio	Child/Staff Ratio - Inverse	Mean Score	Classroom	NR	1684	1684	B	-0.01	NS	Child	HLM	Covariates: child/family level - age, gender, ethnicity, disability, parent education, family income, welfare status, language-minority family, mother-father family, neither birth parent in home, parent literacy, books in home, frequency of reading to child, one-year head start graduate (14); classroom-level - ECERS-R Language, education, experience, teacher ethnicity, teacher salary, teacher bel…	No	32	YES	Analyses report the unstandardized regression coefficients for the MLM models predicting GAINS in scores from Head Start entry to Head Start graduation
105	Downer 2012 - Latino	105b	A	Teacher Child Rating Scale - Behavior Problems	TCRS - Behavior Problems	SOC/EMO: Prob Beh	Teacher	Child	Ratio	Staff/Child - Positive	Mean Score	Classroom	NR	328	328	B	-0.012	0.052	Child	MLM - Sample Latino - Model Classroom Organization	Covariates: child/family level – pretest score, gender, ethnicity, maternal education, poverty, language, test interval, test in Spanish; classroom level - teacher education (BA), poverty, full-day, state, teacher/teacher’s assistant speaks Spanish, percent DDL, CLASS - Emotional Support, CLASS - Instructional Support, CLASS - Classroom Organization, CLASS * group	Yes	18	No, but controlled for pretest score
105	Downer 2012 - Latino	105b	A	Teacher Child Rating Scale - Behavior Problems	TCRS - Behavior Problems	SOC/EMO: Prob Beh	Teacher	Child	Ratio	Staff/Child - Positive	Mean Score	Classroom	NR	328	328	SE	0.006	0.052	Child	MLM - Sample Latino - Model Classroom Organization	Covariates: child/family level – pretest score, gender, ethnicity, maternal education, poverty, language, test interval, test in Spanish; classroom level - teacher education (BA), poverty, full-day, state, teacher/teacher’s assistant speaks Spanish, percent DDL, CLASS - Emotional Support, CLASS - Instructional Support, CLASS - Classroom Organization, CLASS * group	Yes	18	No, but controlled for pretest score
105	Downer 2012 - Latino	105b	A	Teacher Child Rating Scale - Behavior Problems	TCRS - Behavior Problems	SOC/EMO: Prob Beh	Teacher	Child	Ratio	Staff/Child - Positive	Mean Score	Classroom	NR	328	328	t-test	-1.95	0.052	Child	MLM - Sample Latino - Model Classroom Organization	Covariates: child/family level – pretest score, gender, ethnicity, maternal education, poverty, language, test interval, test in Spanish; classroom level - teacher education (BA), poverty, full-day, state, teacher/teacher’s assistant speaks Spanish, percent DDL, CLASS - Emotional Support, CLASS - Instructional Support, CLASS - Classroom Organization, CLASS * group	Yes	18	No, but controlled for pretest score
105	Downer 2012 - DLL	105a	A	Teacher Child Rating Scale - Behavior Problems	TCRS - Behavior Problems	SOC/EMO: Prob Beh	Teacher	Child	Ratio	Staff/Child - Positive	Mean Score	Classroom	NR	956	956	B	-0.011	0.055	Child	MLM - Sample DLL - Model Classroom Organization	Covariates: child/family level – pretest score, gender, ethnicity, maternal education, poverty, language, test interval, test in Spanish, DLL status; classroom level - teacher education (BA), poverty, full-day, state, teacher/teacher’s assistant speaks Spanish, percent DDL, CLASS - Emotional Support, CLASS - Instructional Support, CLASS - Classroom Organization, CLASS * group	Yes	19	No, but controlled for pretest score
105	Downer 2012 - DLL	105a	A	Teacher Child Rating Scale - Behavior Problems	TCRS - Behavior Problems	SOC/EMO: Prob Beh	Teacher	Child	Ratio	Staff/Child - Positive	Mean Score	Classroom	NR	956	956	SE	0.006	0.055	Child	MLM - Sample DLL - Model Classroom Organization	Covariates: child/family level – pretest score, gender, ethnicity, maternal education, poverty, language, test interval, test in Spanish, DLL status; classroom level - teacher education (BA), poverty, full-day, state, teacher/teacher’s assistant speaks Spanish, percent DDL, CLASS - Emotional Support, CLASS - Instructional Support, CLASS - Classroom Organization, CLASS * group	Yes	19	No, but controlled for pretest score
105	Downer 2012 - DLL	105a	A	Teacher Child Rating Scale - Behavior Problems	TCRS - Behavior Problems	SOC/EMO: Prob Beh	Teacher	Child	Ratio	Staff/Child - Positive	Mean Score	Classroom	NR	956	956	t-test	-1.92	0.055	Child	MLM - Sample DLL - Model Classroom Organization	Covariates: child/family level – pretest score, gender, ethnicity, maternal education, poverty, language, test interval, test in Spanish, DLL status; classroom level - teacher education (BA), poverty, full-day, state, teacher/teacher’s assistant speaks Spanish, percent DDL, CLASS - Emotional Support, CLASS - Instructional Support, CLASS - Classroom Organization, CLASS * group	Yes	19	No, but controlled for pretest score
105	Downer 2012 - Latino	105b	A	Teacher Child Rating Scale - Behavior Problems	TCRS - Behavior Problems	SOC/EMO: Prob Beh	Teacher	Child	Ratio	Staff/Child - Positive	Mean Score	Classroom	NR	328	328	B	-0.010	0.081	Child	MLM - Sample Latino - Model Emotional Support	Covariates: child/family level – pretest score, gender, ethnicity, maternal education, poverty, language, test interval, test in Spanish; classroom level - teacher education (BA), poverty, full-day, state, teacher/teacher’s assistant speaks Spanish, percent DDL, CLASS - Emotional Support, CLASS - Instructional Support, CLASS - Classroom Organization, CLASS * group	Yes	18	No, but controlled for pretest score
105	Downer 2012 - Latino	105b	A	Teacher Child Rating Scale - Behavior Problems	TCRS - Behavior Problems	SOC/EMO: Prob Beh	Teacher	Child	Ratio	Staff/Child - Positive	Mean Score	Classroom	NR	328	328	SE	0.006	0.081	Child	MLM - Sample Latino - Model Emotional Support	Covariates: child/family level – pretest score, gender, ethnicity, maternal education, poverty, language, test interval, test in Spanish; classroom level - teacher education (BA), poverty, full-day, state, teacher/teacher’s assistant speaks Spanish, percent DDL, CLASS - Emotional Support, CLASS - Instructional Support, CLASS - Classroom Organization, CLASS * group	Yes	18	No, but controlled for pretest score
105	Downer 2012 - Latino	105b	A	Teacher Child Rating Scale - Behavior Problems	TCRS - Behavior Problems	SOC/EMO: Prob Beh	Teacher	Child	Ratio	Staff/Child - Positive	Mean Score	Classroom	NR	328	328	t-test	-1.75	0.081	Child	MLM - Sample Latino - Model Emotional Support	Covariates: child/family level – pretest score, gender, ethnicity, maternal education, poverty, language, test interval, test in Spanish; classroom level - teacher education (BA), poverty, full-day, state, teacher/teacher’s assistant speaks Spanish, percent DDL, CLASS - Emotional Support, CLASS - Instructional Support, CLASS - Classroom Organization, CLASS * group	Yes	18	No, but controlled for pretest score
105	Downer 2012 - DLL	105a	A	Teacher Child Rating Scale - Behavior Problems	TCRS - Behavior Problems	SOC/EMO: Prob Beh	Teacher	Child	Ratio	Staff/Child - Positive	Mean Score	Classroom	NR	956	956	B	-0.010	0.082	Child	MLM - Sample DLL - Model Emotional Support	Covariates: child/family level – pretest score, gender, ethnicity, maternal education, poverty, language, test interval, test in Spanish, DLL status; classroom level - teacher education (BA), poverty, full-day, state, teacher/teacher’s assistant speaks Spanish, percent DDL, CLASS - Emotional Support, CLASS - Instructional Support, CLASS - Classroom Organization, CLASS * group	Yes	19	No, but controlled for pretest score
105	Downer 2012 - DLL	105a	A	Teacher Child Rating Scale - Behavior Problems	TCRS - Behavior Problems	SOC/EMO: Prob Beh	Teacher	Child	Ratio	Staff/Child - Positive	Mean Score	Classroom	NR	956	956	SE	0.006	0.082	Child	MLM - Sample DLL - Model Emotional Support	Covariates: child/family level – pretest score, gender, ethnicity, maternal education, poverty, language, test interval, test in Spanish, DLL status; classroom level - teacher education (BA), poverty, full-day, state, teacher/teacher’s assistant speaks Spanish, percent DDL, CLASS - Emotional Support, CLASS - Instructional Support, CLASS - Classroom Organization, CLASS * group	Yes	19	No, but controlled for pretest score
105	Downer 2012 - DLL	105a	A	Teacher Child Rating Scale - Behavior Problems	TCRS - Behavior Problems	SOC/EMO: Prob Beh	Teacher	Child	Ratio	Staff/Child - Positive	Mean Score	Classroom	NR	956	956	t-test	-1.74	0.082	Child	MLM - Sample DLL - Model Emotional Support	Covariates: child/family level – pretest score, gender, ethnicity, maternal education, poverty, language, test interval, test in Spanish, DLL status; classroom level - teacher education (BA), poverty, full-day, state, teacher/teacher’s assistant speaks Spanish, percent DDL, CLASS - Emotional Support, CLASS - Instructional Support, CLASS - Classroom Organization, CLASS * group	Yes	19	No, but controlled for pretest score
105	Downer 2012 - Latino	105b	A	Teacher Child Rating Scale - Behavior Problems	TCRS - Behavior Problems	SOC/EMO: Prob Beh	Teacher	Child	Ratio	Staff/Child - Positive	Mean Score	Classroom	NR	328	328	B	-0.010	0.106	Child	MLM - Sample Latino - Model Instructional Support	Covariates: child/family level – pretest score, gender, ethnicity, maternal education, poverty, language, test interval, test in Spanish; classroom level - teacher education (BA), poverty, full-day, state, teacher/teacher’s assistant speaks Spanish, percent DDL, CLASS - Emotional Support, CLASS - Instructional Support, CLASS - Classroom Organization, CLASS * group	Yes	18	No, but controlled for pretest score
105	Downer 2012 - Latino	105b	A	Teacher Child Rating Scale - Behavior Problems	TCRS - Behavior Problems	SOC/EMO: Prob Beh	Teacher	Child	Ratio	Staff/Child - Positive	Mean Score	Classroom	NR	328	328	SE	0.006	0.106	Child	MLM - Sample Latino - Model Instructional Support	Covariates: child/family level – pretest score, gender, ethnicity, maternal education, poverty, language, test interval, test in Spanish; classroom level - teacher education (BA), poverty, full-day, state, teacher/teacher’s assistant speaks Spanish, percent DDL, CLASS - Emotional Support, CLASS - Instructional Support, CLASS - Classroom Organization, CLASS * group	Yes	18	No, but controlled for pretest score
105	Downer 2012 - Latino	105b	A	Teacher Child Rating Scale - Behavior Problems	TCRS - Behavior Problems	SOC/EMO: Prob Beh	Teacher	Child	Ratio	Staff/Child - Positive	Mean Score	Classroom	NR	328	328	t-test	-1.62	0.106	Child	MLM - Sample Latino - Model Instructional Support	Covariates: child/family level – pretest score, gender, ethnicity, maternal education, poverty, language, test interval, test in Spanish; classroom level - teacher education (BA), poverty, full-day, state, teacher/teacher’s assistant speaks Spanish, percent DDL, CLASS - Emotional Support, CLASS - Instructional Support, CLASS - Classroom Organization, CLASS * group	Yes	18	No, but controlled for pretest score
105	Downer 2012 - DLL	105a	A	Teacher Child Rating Scale - Behavior Problems	TCRS - Behavior Problems	SOC/EMO: Prob Beh	Teacher	Child	Ratio	Staff/Child - Positive	Mean Score	Classroom	NR	956	956	B	-0.009	0.113	Child	MLM - Sample DLL - Model Instructional Support	Covariates: child/family level – pretest score, gender, ethnicity, maternal education, poverty, language, test interval, test in Spanish, DLL status; classroom level - teacher education (BA), poverty, full-day, state, teacher/teacher’s assistant speaks Spanish, percent DDL, CLASS - Emotional Support, CLASS - Instructional Support, CLASS - Classroom Organization, CLASS * group	Yes	19	No, but controlled for pretest score
105	Downer 2012 - DLL	105a	A	Teacher Child Rating Scale - Behavior Problems	TCRS - Behavior Problems	SOC/EMO: Prob Beh	Teacher	Child	Ratio	Staff/Child - Positive	Mean Score	Classroom	NR	956	956	SE	0.006	0.113	Child	MLM - Sample DLL - Model Instructional Support	Covariates: child/family level – pretest score, gender, ethnicity, maternal education, poverty, language, test interval, test in Spanish, DLL status; classroom level - teacher education (BA), poverty, full-day, state, teacher/teacher’s assistant speaks Spanish, percent DDL, CLASS - Emotional Support, CLASS - Instructional Support, CLASS - Classroom Organization, CLASS * group	Yes	19	No, but controlled for pretest score
105	Downer 2012 - DLL	105a	A	Teacher Child Rating Scale - Behavior Problems	TCRS - Behavior Problems	SOC/EMO: Prob Beh	Teacher	Child	Ratio	Staff/Child - Positive	Mean Score	Classroom	NR	956	956	t-test	-1.59	0.113	Child	MLM - Sample DLL - Model Instructional Support	Covariates: child/family level – pretest score, gender, ethnicity, maternal education, poverty, language, test interval, test in Spanish, DLL status; classroom level - teacher education (BA), poverty, full-day, state, teacher/teacher’s assistant speaks Spanish, percent DDL, CLASS - Emotional Support, CLASS - Instructional Support, CLASS - Classroom Organization, CLASS * group	Yes	19	No, but controlled for pretest score
126	Clarke-Stewart 2006	126a&b	Q	The Teacher Report Form of the Child Behavior Checklist Externalizing Problems	TRF - Externalizing	SOC/EMO: Prob Beh	Teacher	Child	Ratio	Child/Staff Ratio - Inverse	Mean Score	Classroom	209	209	209	partial correlation	0.25	< .001	Child	partial correlation	mothers' education, mothers' employment	Yes	2	NO
126	Clarke-Stewart 2006	126a&b	Q	The Teacher Report Form of the Child Behavior Checklist Internalizing Problems	TRF - Internalizing	SOC/EMO: Prob Beh	Teacher	Child	Ratio	Child/Staff Ratio - Inverse	Mean Score	Classroom	209	209	209	partial correlation	0.32	< .001	Child	partial correlation	mothers' education, mothers' employment	Yes	2	NO
162	Sabol 2013		A	Teacher Child Rating Scale - Behavior Problems	TCRS - Behavior Problems	SOC/EMO: Prob Beh	Teacher	child	Ratio	Child/Staff Ratio - Inverse	Child/Staff Ratio	Classroom	2419	2419	2419	beta	-0.01	NS	Child	HLM Model 8	Covariates: child/family level - pretest score, gender, ethnicity, maternal education, poverty, household size, attend pre-k prior year; classroom level -state, ethnicity, Head Start	Yes	10	no, but controlled for pretest score
162	Sabol 2013		A	Teacher Child Rating Scale - Behavior Problems	TCRS - Behavior Problems	SOC/EMO: Prob Beh	Teacher	Child	Ratio	Child/Staff Ratio - Inverse	Child/Staff Ratio	Classroom	2419	2419	2419	Pearson Correlation	0.01	NS	Child	Pearson's Correlation	none	Yes	0	No

## Sheet: Classroom Level Analyses
Studies Excluded from Meta Analyses
Study	Author	Level of Analysis	Note	Note	Note	Note
50	Travers	Center	54-57 (Center level; Children n =1383)			analyses at center level n=54-57
